# Supplementary material for: Temporal stability of the hybrid zone between Calocitta magpie‐jays revealed through comparison of museum specimens and iNaturalist photos
Source: Ecol Evol. 2023 Mar 15;13(3):e9863. doi: 10.1002/ece3.9863 (PMC10017314; doi:10.1002/ece3.9863)
Supplement: Supplementary file 1 — Appendix S1 [file ECE3-13-e9863-s001.xlsx]

## Sheet: Data
period	Source	ID	throat_score	latitude	longitude	zone	population
1	iNat	72650306	3	28.9447	-109.255	A	1
0	MLZ	11294	1	28.7637	-109.635	A	1
0	MLZ	11295	2	28.7637	-109.635	A	1
1	iNat	11896468	1	28.763	-109.635	A	1
1	iNat	67991251	1	28.3659	-109.422	A	1
1	iNat	39737243	3	27.5252	-109.245	A	2
1	iNat	42554570	1	27.4897	-109.772	A	2
1	iNat	42553665	4	27.4895	-109.772	A	2
1	iNat	37827883	1	27.264	-107.913	A	2
1	iNat	37827882	1	27.2633	-107.913	A	2
1	iNat	41616098	5	27.2569	-107.912	A	2
1	iNat	6686243	4	27.1013	-108.717	A	2
1	iNat	36722983	1	27.0956	-108.709	A	2
1	iNat	36722972	1	27.0956	-108.709	A	2
1	iNat	11436742	3	27.0589	-108.678	A	2
1	iNat	3668445	1	27.0563	-108.681	A	2
1	iNat	11268727	1	27.0557	-108.684	A	2
1	iNat	11268729	4	27.0557	-108.684	A	2
1	iNat	11268732	1	27.0557	-108.683	A	2
1	iNat	11268726	1	27.0557	-108.684	A	2
1	iNat	11780398	1	27.0557	-108.684	A	2
1	iNat	12048005	1	27.0557	-108.683	A	2
1	iNat	11268725	2	27.0557	-108.684	A	2
1	iNat	11268724	4	27.0557	-108.684	A	2
1	iNat	12046257	4	27.0432	-108.734	A	2
1	iNat	12109089	4	27.0224	-108.74	A	2
0	WFVZ	1066	3	27.0203	-108.619	A	2
1	iNat	24643634	1	27.0176	-108.95	A	2
1	iNat	66727660	1	27.0168	-108.947	A	2
1	iNat	38714577	1	27.0163	-108.947	A	2
1	iNat	21025208	1	27.0154	-108.951	A	2
1	iNat	65449731	1	27.015	-108.956	A	2
1	iNat	38325733	2	27.012	-108.967	A	2
1	iNat	61902142	1	27.0115	-108.938	A	2
1	iNat	19566253	2	27.0107	-108.768	A	2
1	iNat	24807507	4	27.0042	-108.787	A	2
1	iNat	3667726	1	27.0033	-108.785	A	2
1	iNat	3667299	2	27.0033	-108.785	A	2
1	iNat	19478889	1	26.9993	-109.066	A	2
1	iNat	38837625	2	26.998	-108.934	A	2
1	iNat	19566206	1	26.9824	-108.94	A	2
1	iNat	19566176	2	26.9824	-108.94	A	2
0	LACM	29779	2	26.967	-108.701	A	2
1	iNat	747154	3	26.9641	-108.892	A	2
1	iNat	11441787	4	26.9393	-108.673	A	2
1	iNat	12063743	1	26.9387	-108.672	A	2
1	iNat	11821683	1	26.9265	-108.712	A	2
1	iNat	12109086	2	26.9172	-108.688	A	2
0	MLZ	11293	2	26.9029	-108.695	A	2
1	iNat	39103255	3	26.8633	-109.081	A	2
1	iNat	82889335	2	26.5694	-108.263	A	2
0	MLZ	11436	3	26.4298	-108.218	A	2
1	iNat	47305279	1	26.0613	-108.318	B	3
0	WFVZ	3954	1	25.6087	-109.056	B	3
0	MLZ	17387	2	25.3654	-107.55	B	3
0	MLZ	17388	1	25.3654	-107.55	B	3
1	iNat	10252957	1	25.2966	-107.713	B	3
0	MLZ	20066	1	25.1239	-106.686	B	3
0	MLZ	9480	4	25.0821	-108.056	B	3
1	iNat	82495578	1	25.0541	-107.553	B	3
1	iNat	82730589	2	25.0531	-107.551	B	3
1	iNat	85937377	1	25.045	-107.549	B	3
1	iNat	65241406	1	25.0429	-107.543	B	3
1	iNat	68973009	1	25.0392	-107.544	B	3
1	iNat	65241438	1	25.0357	-107.543	B	3
1	iNat	82730756	2	25.0316	-107.542	B	3
1	iNat	44339657	1	25.0316	-107.542	B	3
1	iNat	74851477	1	25.0315	-107.542	B	3
1	iNat	68664095	1	25.0314	-107.543	B	3
1	iNat	70202672	2	25.0311	-107.542	B	3
1	iNat	78500015	1	25.03	-107.537	B	3
1	iNat	59609159	2	25.0233	-107.527	B	3
1	iNat	59609160	2	25.0233	-107.527	B	3
1	iNat	44673688	2	25.0194	-107.534	B	3
1	iNat	44674615	2	25.0194	-107.534	B	3
1	iNat	74071986	1	25.0194	-107.535	B	3
1	iNat	74071980	1	25.0193	-107.535	B	3
1	iNat	38038586	2	25.0186	-107.541	B	3
0	LACM	18706	1	24.912	-107.514	B	3
0	LACM	18707	1	24.912	-107.514	B	3
0	LACM	18708	1	24.912	-107.514	B	3
1	iNat	97921951	1	24.8858	-107.302	B	3
1	iNat	104100674	1	24.8413	-107.354	B	3
1	iNat	72317612	3	24.8375	-107.425	B	3
1	iNat	45184805	1	24.8238	-107.387	B	3
1	iNat	86507452	3	24.8082	-107.126	B	3
0	MLZ	19066	1	24.8074	-107.397	B	3
0	MLZ	5607	1	24.5695	-107.665	B	4
1	iNat	67103484	2	24.4514	-106.723	B	4
1	iNat	21707865	1	24.4351	-106.658	B	4
1	iNat	77297285	1	24.4136	-106.692	B	4
1	iNat	79349304	1	24.4136	-106.774	B	4
1	iNat	39781183	1	24.4042	-106.609	B	4
1	iNat	16618599	1	24.404	-106.609	B	4
1	iNat	22261025	1	24.404	-106.609	B	4
1	iNat	78159013	1	24.3989	-106.762	B	4
1	iNat	78164951	1	24.3985	-106.761	B	4
1	iNat	29887012	2	24.3979	-106.762	B	4
1	iNat	78239900	2	24.3978	-106.762	B	4
0	MLZ	16649	1	24.3744	-106.865	B	4
1	iNat	7466627	3	24.0907	-106.655	B	4
1	iNat	19548298	2	24.0881	-106.649	B	4
1	iNat	11434212	4	24.0847	-106.66	B	4
1	iNat	7041303	4	24.0672	-106.639	B	4
1	iNat	7041238	4	24.0663	-106.64	B	4
1	iNat	90687376	1	24.059	-106.458	B	4
1	iNat	1897333	1	24.0013	-106.757	B	4
1	iNat	36208364	1	23.9699	-106.381	B	4
1	iNat	78776554	4	23.9501	-106.397	B	4
1	iNat	55301004	1	23.9442	-106.873	B	4
0	MLZ	18029	3	23.9393	-106.426	B	4
1	iNat	63989271	1	23.9336	-106.44	B	4
0	WFVZ	3940	2	23.9138	-106.9	B	4
1	iNat	77712824	1	23.9099	-106.349	B	4
1	iNat	77712309	1	23.9098	-106.349	B	4
1	iNat	42238997	1	23.8973	-106.323	B	4
1	iNat	49918623	1	23.8959	-106.324	B	4
1	iNat	44551100	1	23.8955	-106.326	B	4
1	iNat	42217335	2	23.8943	-106.328	B	4
1	iNat	42823217	1	23.8933	-106.33	B	4
1	iNat	41531700	1	23.8916	-106.33	B	4
1	iNat	43079962	1	23.8914	-106.33	B	4
1	iNat	44219440	2	23.8909	-106.325	B	4
1	iNat	41270796	3	23.8823	-106.326	B	4
1	iNat	41689940	3	23.8822	-106.326	B	4
1	iNat	102673102	2	23.8409	-106.41	B	4
1	iNat	105328327	1	23.832	-106.661	B	4
1	iNat	5373957	4	23.7985	-106.469	B	4
1	iNat	77535057	1	23.791	-106.598	B	4
1	iNat	48847256	2	23.7847	-106.291	B	4
1	iNat	37448108	1	23.7838	-106.36	B	4
1	iNat	45390348	1	23.7829	-106.229	B	4
1	iNat	5254974	1	23.7827	-106.862	B	4
1	iNat	42355410	1	23.7638	-106.393	B	4
1	iNat	72415450	1	23.7619	-106.247	B	4
1	iNat	48920111	3	23.7593	-106.372	B	4
1	iNat	49088050	1	23.7588	-106.302	B	4
1	iNat	24208330	2	23.7475	-106.233	B	4
1	iNat	37447714	3	23.7456	-106.266	B	4
1	iNat	42127714	1	23.7407	-106.201	B	4
1	iNat	37539258	4	23.7385	-106.216	B	4
1	iNat	72415456	1	23.7357	-106.314	B	4
1	iNat	27599126	1	23.7239	-106.257	B	4
1	iNat	66405917	1	23.7233	-106.257	B	4
1	iNat	66431351	1	23.7233	-106.257	B	4
1	iNat	66434061	1	23.7233	-106.257	B	4
1	iNat	54679356	1	23.7134	-106.355	B	4
1	iNat	37539630	4	23.7113	-106.266	B	4
1	iNat	81132589	1	23.7113	-106.216	B	4
1	iNat	47692024	1	23.7081	-106.366	B	4
1	iNat	40863737	1	23.708	-106.309	B	4
1	iNat	41730491	1	23.7008	-106.218	B	4
1	iNat	71007745	2	23.6954	-106.343	B	4
1	iNat	77715307	2	23.6939	-106.593	B	4
1	iNat	42142459	1	23.6866	-106.368	B	4
1	iNat	1238160	1	23.6848	-106.591	B	4
1	iNat	78155512	1	23.6847	-106.591	B	4
1	iNat	9852502	1	23.6847	-106.591	B	4
1	iNat	78095765	1	23.6847	-106.591	B	4
1	iNat	77737526	1	23.6847	-106.591	B	4
1	iNat	78010908	2	23.6846	-106.593	B	4
1	iNat	77789129	2	23.6845	-106.596	B	4
1	iNat	14619012	2	23.6746	-106.599	B	4
1	iNat	9253564	2	23.6711	-106.606	B	4
1	iNat	39522454	1	23.6598	-106.319	B	4
1	iNat	38038270	1	23.6539	-106.676	B	4
1	iNat	80064964	4	23.6539	-106.676	B	4
1	iNat	37447647	2	23.6528	-106.298	B	4
1	iNat	44165528	1	23.6471	-106.235	B	4
1	iNat	24557768	1	23.6443	-106.231	B	4
1	iNat	24408499	1	23.6427	-106.378	B	4
1	iNat	19742443	5	23.6405	-106.366	B	4
1	iNat	24210429	4	23.6402	-106.366	B	4
1	iNat	48564120	1	23.6395	-106.319	B	4
1	iNat	21565726	1	23.6392	-106.361	B	4
1	iNat	24384285	1	23.6389	-106.359	B	4
1	iNat	39258975	1	23.6387	-106.359	B	4
1	iNat	38930820	2	23.6387	-106.359	B	4
1	iNat	49244102	1	23.6383	-106.237	B	4
1	iNat	24418729	1	23.638	-106.366	B	4
1	iNat	23978101	1	23.6377	-106.375	B	4
1	iNat	38742695	1	23.6375	-106.374	B	4
1	iNat	24424275	1	23.6364	-106.369	B	4
1	iNat	45394124	4	23.6362	-106.351	B	4
1	iNat	38446435	3	23.6305	-106.256	B	4
1	iNat	52203482	1	23.6291	-106.328	B	4
1	iNat	38758883	4	23.6276	-106.221	B	4
1	iNat	68882550	1	23.6206	-106.767	B	4
1	iNat	38474918	3	23.62	-106.233	B	4
1	iNat	24051596	1	23.6137	-106.333	B	4
1	iNat	24554398	1	23.6136	-106.333	B	4
1	iNat	24414041	2	23.6135	-106.333	B	4
1	iNat	24426450	1	23.6126	-106.335	B	4
1	iNat	24393120	2	23.612	-106.334	B	4
1	iNat	42355924	2	23.6104	-106.383	B	4
1	iNat	38473564	2	23.61	-106.289	B	4
1	iNat	47468986	2	23.6074	-106.219	B	4
1	iNat	39522530	1	23.6061	-106.366	B	4
1	iNat	44333768	1	23.6052	-106.217	B	4
1	iNat	48484505	1	23.6037	-106.354	B	4
1	iNat	47361425	2	23.6012	-106.329	B	4
1	iNat	10118823	1	23.6003	-106.713	B	4
1	iNat	38798852	1	23.5978	-106.558	B	4
1	iNat	9883387	5	23.5956	-106.725	B	4
1	iNat	9884071	2	23.5849	-106.694	B	4
1	iNat	24428098	1	23.5837	-106.329	B	4
1	iNat	7471968	1	23.5834	-106.693	B	4
1	iNat	7467047	1	23.5695	-106.615	B	4
1	iNat	19738891	1	23.5597	-106.326	B	4
1	iNat	70706839	1	23.5578	-106.468	B	4
1	iNat	39117330	1	23.556	-106.471	B	4
0	MLZ	20308	1	23.538	-106.183	B	4
1	iNat	24159211	1	23.5103	-106.59	B	4
1	iNat	24159212	1	23.5103	-106.59	B	4
1	iNat	39512155	1	23.5054	-106.546	B	4
0	MVZ	MVZ:Bird:116480	1	23.4689	-105.834	B	4
0	WFVZ	49059	3	23.4621	-105.814	B	4
0	MVZ	MVZ:Bird:116479	1	23.4244	-105.902	B	4
0	LACM	23899	1	23.3938	-105.914	B	4
0	LACM	23900	4	23.3938	-105.914	B	4
0	LACM	23901	1	23.3938	-105.914	B	4
0	LACM	23902	1	23.3938	-105.914	B	4
0	LACM	23903	1	23.3938	-105.914	B	4
1	iNat	20796345	1	23.3783	-105.918	B	4
1	iNat	104158296	1	23.3743	-105.916	B	4
1	iNat	38572761	5	23.3723	-106.38	B	4
1	iNat	7472654	1	23.3682	-105.97	B	4
1	iNat	71149579	1	23.3534	-106.424	B	4
0	DMNH	22600	1	23.3505	-105.967	B	4
0	DMNH	22601	3	23.3505	-105.967	B	4
0	DMNH	22602	1	23.3505	-105.967	B	4
1	iNat	19734606	1	23.3371	-105.949	B	4
1	iNat	24885427	1	23.3365	-106.455	B	4
1	iNat	67682306	4	23.3131	-106.477	C	5
1	iNat	71149574	1	23.3052	-106.42	C	5
1	iNat	77803389	4	23.3051	-106.437	C	5
1	iNat	24405515	3	23.3043	-106.482	C	5
1	iNat	77902570	4	23.3037	-106.441	C	5
1	iNat	64392298	2	23.3036	-106.44	C	5
1	iNat	12520310	1	23.3032	-106.437	C	5
1	iNat	17434845	1	23.303	-106.435	C	5
1	iNat	17434848	1	23.303	-106.435	C	5
1	iNat	68508467	1	23.3027	-106.439	C	5
1	iNat	17464539	2	23.3025	-106.44	C	5
1	iNat	40060838	1	23.3023	-106.424	C	5
1	iNat	7489487	1	23.3019	-106.018	C	5
1	iNat	40060770	5	23.3018	-106.425	C	5
1	iNat	63714371	1	23.3017	-106.442	C	5
1	iNat	6890984	1	23.3015	-106.44	C	5
1	iNat	22791551	2	23.3013	-106.442	C	5
1	iNat	69150368	1	23.3011	-106.441	C	5
1	iNat	24428025	2	23.3008	-106.441	C	5
1	iNat	68822509	1	23.3007	-106.439	C	5
1	iNat	97680372	1	23.3005	-106.438	C	5
1	iNat	25740746	1	23.3005	-106.442	C	5
1	iNat	22731508	2	23.3004	-106.444	C	5
1	iNat	76823099	1	23.3004	-106.444	C	5
1	iNat	4855651	1	23.3003	-106.442	C	5
1	iNat	68562748	1	23.3002	-106.439	C	5
1	iNat	77823317	1	23.3001	-106.441	C	5
1	iNat	24334040	2	23.3001	-106.438	C	5
1	iNat	66664245	1	23.3	-106.438	C	5
1	iNat	21605766	1	23.3	-106.441	C	5
1	iNat	24403267	2	23.2998	-106.442	C	5
1	iNat	19538458	1	23.2997	-106.441	C	5
1	iNat	38931845	3	23.2997	-106.441	C	5
1	iNat	61413252	1	23.2996	-106.441	C	5
1	iNat	22174284	1	23.2996	-106.443	C	5
1	iNat	68527081	1	23.2996	-106.443	C	5
1	iNat	70585116	1	23.2996	-106.443	C	5
1	iNat	36073051	2	23.2996	-106.44	C	5
1	iNat	8786044	1	23.2996	-106.443	C	5
1	iNat	19541741	1	23.2996	-106.443	C	5
1	iNat	19765925	1	23.2996	-106.443	C	5
1	iNat	19765927	1	23.2996	-106.443	C	5
1	iNat	24245974	1	23.2996	-106.443	C	5
1	iNat	47862015	1	23.2996	-106.443	C	5
1	iNat	48975903	1	23.2996	-106.443	C	5
1	iNat	61317668	1	23.2996	-106.443	C	5
1	iNat	63711371	1	23.2996	-106.443	C	5
1	iNat	78259831	1	23.2996	-106.443	C	5
1	iNat	79403306	1	23.2996	-106.443	C	5
1	iNat	8553492	2	23.2996	-106.443	C	5
1	iNat	24248906	2	23.2996	-106.443	C	5
1	iNat	24303784	2	23.2996	-106.443	C	5
1	iNat	54554738	2	23.2996	-106.443	C	5
1	iNat	77662645	2	23.2996	-106.443	C	5
1	iNat	23302132	3	23.2996	-106.443	C	5
1	iNat	24303780	3	23.2996	-106.443	C	5
1	iNat	54554685	3	23.2996	-106.443	C	5
1	iNat	79415424	1	23.2995	-106.442	C	5
1	iNat	79415428	1	23.2995	-106.442	C	5
1	iNat	79428731	1	23.2995	-106.442	C	5
1	iNat	56341514	2	23.2995	-106.442	C	5
1	iNat	25962402	3	23.2995	-106.442	C	5
1	iNat	20975960	1	23.2995	-106.441	C	5
1	iNat	12016086	1	23.2994	-106.441	C	5
1	iNat	29964903	3	23.2994	-106.442	C	5
1	iNat	38487479	1	23.2994	-106.441	C	5
1	iNat	66481979	1	23.2994	-106.442	C	5
1	iNat	76060157	1	23.2994	-106.443	C	5
1	iNat	9997740	2	23.2994	-106.442	C	5
1	iNat	65482351	2	23.2994	-106.442	C	5
1	iNat	399265	1	23.2994	-106.444	C	5
1	iNat	75477839	1	23.2994	-106.443	C	5
1	iNat	4411198	2	23.2994	-106.443	C	5
1	iNat	38487457	1	23.2994	-106.441	C	5
1	iNat	10102542	1	23.2994	-106.441	C	5
1	iNat	12496986	1	23.2994	-106.44	C	5
1	iNat	25852439	3	23.2994	-106.441	C	5
1	iNat	35180235	1	23.2994	-106.442	C	5
1	iNat	66476480	1	23.2994	-106.442	C	5
1	iNat	66476486	1	23.2994	-106.442	C	5
1	iNat	38578764	2	23.2993	-106.443	C	5
1	iNat	605920	1	23.2993	-106.443	C	5
1	iNat	10149733	1	23.2993	-106.442	C	5
1	iNat	14420063	1	23.2993	-106.441	C	5
1	iNat	6108299	2	23.2993	-106.441	C	5
1	iNat	24336072	1	23.2993	-106.439	C	5
1	iNat	66396897	1	23.2993	-106.442	C	5
1	iNat	5140097	2	23.2993	-106.441	C	5
1	iNat	479826	4	23.2993	-106.441	C	5
1	iNat	1431187	1	23.2993	-106.441	C	5
1	iNat	524296	4	23.2993	-106.441	C	5
1	iNat	77621295	1	23.2992	-106.441	C	5
1	iNat	15311234	1	23.2992	-106.441	C	5
1	iNat	18600659	3	23.2992	-106.441	C	5
1	iNat	6421949	3	23.2992	-106.441	C	5
1	iNat	652532	1	23.2992	-106.443	C	5
1	iNat	429178	2	23.2992	-106.441	C	5
1	iNat	4235753	2	23.2992	-106.441	C	5
1	iNat	6418120	1	23.2991	-106.441	C	5
1	iNat	6422328	1	23.2991	-106.441	C	5
1	iNat	12494417	1	23.2991	-106.441	C	5
1	iNat	66468622	1	23.2991	-106.442	C	5
1	iNat	24474779	2	23.2991	-106.441	C	5
1	iNat	24422188	1	23.2991	-106.441	C	5
1	iNat	22171645	1	23.2991	-106.441	C	5
1	iNat	1710458	1	23.2991	-106.441	C	5
1	iNat	12485820	1	23.2991	-106.441	C	5
1	iNat	30334151	3	23.2991	-106.442	C	5
1	iNat	1710459	1	23.299	-106.441	C	5
1	iNat	4174656	1	23.299	-106.441	C	5
1	iNat	898792	1	23.299	-106.443	C	5
1	iNat	1146894	1	23.299	-106.443	C	5
1	iNat	1746581	1	23.299	-106.443	C	5
1	iNat	1854616	1	23.299	-106.443	C	5
1	iNat	2314364	1	23.299	-106.443	C	5
1	iNat	2458768	1	23.299	-106.443	C	5
1	iNat	2490149	1	23.299	-106.443	C	5
1	iNat	2499750	1	23.299	-106.443	C	5
1	iNat	2596871	1	23.299	-106.443	C	5
1	iNat	4879286	1	23.299	-106.443	C	5
1	iNat	5515181	1	23.299	-106.443	C	5
1	iNat	5914142	1	23.299	-106.443	C	5
1	iNat	6000628	1	23.299	-106.443	C	5
1	iNat	6461785	1	23.299	-106.443	C	5
1	iNat	7897888	1	23.299	-106.443	C	5
1	iNat	19363137	1	23.299	-106.443	C	5
1	iNat	21541483	1	23.299	-106.443	C	5
1	iNat	22905142	1	23.299	-106.443	C	5
1	iNat	29237354	1	23.299	-106.443	C	5
1	iNat	75954362	1	23.299	-106.443	C	5
1	iNat	1392562	2	23.299	-106.443	C	5
1	iNat	2817317	2	23.299	-106.443	C	5
1	iNat	1052232	3	23.299	-106.443	C	5
1	iNat	1183263	3	23.299	-106.443	C	5
1	iNat	1221277	3	23.299	-106.443	C	5
1	iNat	1291174	3	23.299	-106.443	C	5
1	iNat	4315289	3	23.299	-106.443	C	5
1	iNat	9980147	3	23.299	-106.443	C	5
1	iNat	6422323	1	23.299	-106.44	C	5
1	iNat	37828410	1	23.299	-106.442	C	5
1	iNat	37828443	3	23.299	-106.442	C	5
1	iNat	3664838	1	23.2989	-106.441	C	5
1	iNat	2757059	1	23.2989	-106.441	C	5
1	iNat	12501440	1	23.2988	-106.442	C	5
1	iNat	12504588	1	23.2988	-106.442	C	5
1	iNat	12505714	4	23.2988	-106.442	C	5
1	iNat	36065777	1	23.2988	-106.441	C	5
1	iNat	37844615	3	23.2987	-106.443	C	5
1	iNat	17666233	1	23.2984	-106.442	C	5
1	iNat	89704474	1	23.2983	-106.444	C	5
1	iNat	24385995	3	23.2982	-106.442	C	5
1	iNat	24389346	2	23.298	-106.443	C	5
1	iNat	89509113	1	23.2978	-106.444	C	5
1	iNat	71672368	1	23.2955	-106.433	C	5
1	iNat	7471993	3	23.2885	-106.367	C	5
0	DMNH	53289	1	23.2838	-106.134	C	5
1	iNat	23558689	3	23.2494	-106.411	C	5
1	iNat	10710710	2	23.2417	-106.27	C	5
1	iNat	81919493	1	23.2399	-105.919	C	5
0	LACM	83673	3	23.2355	-106.149	C	5
1	iNat	9031715	5	23.2324	-106.279	C	5
0	LACM	83672	1	23.2188	-106.415	C	5
0	MLZ	9931	1	23.0676	-105.605	C	5
0	MLZ	30855	3	23.0597	-105.854	C	5
1	iNat	26565084	1	23.0208	-105.854	C	5
1	iNat	45287163	1	22.8822	-105.355	C	5
1	iNat	71720186	1	22.8786	-105.78	C	5
1	iNat	7468218	1	22.8756	-105.796	C	5
1	iNat	27223978	3	22.7783	-105.943	C	5
1	iNat	98852522	1	22.7725	-105.932	C	5
1	iNat	98852523	2	22.771	-105.928	C	5
1	iNat	17016745	1	22.7706	-105.906	C	5
1	iNat	99299877	1	22.7702	-105.922	C	5
1	iNat	117551005	1	22.7551	-105.9	C	5
1	iNat	117551006	1	22.7551	-105.9	C	5
0	MLZ	12933	2	22.7322	-105.534	C	5
0	MLZ	12934	1	22.7322	-105.534	C	5
0	MLZ	58494	2	22.4229	-105.349	C	5
0	MLZ	58658	2	22.4229	-105.349	C	5
0	DMNH	53290	2	22.3956	-105.364	C	5
1	iNat	66171139	4	22.2557	-104.82	C	5
1	iNat	76313606	4	22.2227	-105.327	C	5
1	iNat	100195633	1	22.1339	-103.584	C	5
1	iNat	70341171	1	21.8935	-105.059	C	5
1	iNat	102883223	4	21.7601	-105.066	C	6
0	MVZ	MVZ:Bird:142281	4	21.7452	-105.079	C	6
0	MLZ	67266	1	21.7209	-105.143	C	6
1	iNat	13497395	3	21.7077	-104.554	C	6
0	MVZ	MVZ:Bird:94780	2	21.7026	-105.206	C	6
1	iNat	55189682	3	21.6859	-105.052	C	6
1	iNat	33921353	2	21.5751	-104.899	C	6
1	iNat	40609053	1	21.5722	-105.06	C	6
1	iNat	41956448	1	21.5722	-105.06	C	6
1	iNat	46555422	1	21.5722	-105.06	C	6
1	iNat	48608547	2	21.5722	-105.06	C	6
1	iNat	41885280	3	21.5722	-105.06	C	6
1	iNat	32136758	1	21.567	-105.084	C	6
1	iNat	18668976	1	21.5627	-105.08	C	6
1	iNat	69013283	1	21.549	-105.06	C	6
0	MVZ	MVZ:Bird:142282	1	21.5394	-105.213	C	6
0	MVZ	MVZ:Bird:142283	1	21.5394	-105.213	C	6
0	MVZ	MVZ:Bird:142284	1	21.5394	-105.213	C	6
0	MVZ	MVZ:Bird:142285	1	21.5394	-105.213	C	6
0	MVZ	MVZ:Bird:142286	1	21.5394	-105.256	C	6
0	WFVZ	1975	1	21.5339	-105.125	C	6
0	WFVZ	1976	1	21.5339	-105.125	C	6
0	WFVZ	1977	4	21.5339	-105.125	C	6
0	WFVZ	3955	1	21.5339	-105.287	C	6
1	iNat	40568755	1	21.5308	-105.216	C	6
1	iNat	2931320	1	21.53	-105.205	C	6
1	iNat	37550237	5	21.5247	-104.499	C	6
1	iNat	1806097	1	21.5109	-105.142	C	6
1	iNat	93045794	1	21.5073	-104.92	C	6
1	iNat	90041705	1	21.5068	-104.92	C	6
1	iNat	6232259	1	21.5039	-105.158	C	6
0	MLZ	21428	1	21.5008	-104.889	C	6
1	iNat	39913830	3	21.4941	-105.17	C	6
1	iNat	5087974	1	21.4861	-105.168	C	6
1	iNat	35520241	2	21.4828	-104.988	C	6
1	iNat	19856659	4	21.4632	-105.179	C	6
1	iNat	65893885	3	21.3798	-104.568	C	6
1	iNat	70942479	1	21.3786	-104.572	C	6
0	MVZ	MVZ:Bird:131533	1	21.3415	-104.894	C	6
1	iNat	14274833	1	21.3082	-104.818	C	6
1	iNat	39689768	1	21.3032	-104.671	C	6
1	iNat	26968491	5	21.299	-100.509	C	6
1	iNat	79743049	1	21.2782	-100.509	C	6
0	MLZ	54077	1	21.2566	-104.646	C	6
0	MLZ	54078	1	21.2566	-104.646	C	6
1	iNat	9607004	2	21.2396	-104.964	C	6
1	iNat	68964690	4	21.1785	-105.222	C	6
0	MLZ	28594	3	21.166	-105.224	C	6
1	iNat	30377205	1	21.1395	-105.215	C	6
1	iNat	6256198	1	21.1376	-104.921	C	6
1	iNat	84275436	3	21.1253	-105.236	C	6
1	iNat	22202682	3	21.0023	-105.312	C	6
1	iNat	33727006	1	20.9259	-104.994	C	6
1	iNat	37476946	4	20.9205	-105.405	C	6
1	iNat	87849498	2	20.9172	-105.406	C	6
1	iNat	166416	1	20.9144	-105.408	C	6
1	iNat	78086278	3	20.9119	-103.819	C	6
1	iNat	171319	1	20.9113	-105.41	C	6
1	iNat	71303986	5	20.9097	-105.412	C	6
1	iNat	10493147	5	20.9039	-103.715	C	6
1	iNat	5263130	3	20.9029	-105.406	C	6
1	iNat	4974868	3	20.9018	-105.407	C	6
1	iNat	21525082	1	20.9017	-105.415	C	6
1	iNat	5429446	2	20.8966	-105.409	C	6
1	iNat	6757014	3	20.8966	-105.409	C	6
1	iNat	5283826	2	20.8938	-105.406	C	6
1	iNat	5283949	1	20.8914	-105.398	C	6
1	iNat	4667137	1	20.8888	-105.399	C	6
1	iNat	75994057	2	20.8879	-105.42	C	6
1	iNat	68519810	1	20.8864	-105.39	C	6
1	iNat	68684302	1	20.8845	-103.845	C	6
1	iNat	69842868	5	20.8839	-103.845	C	6
1	iNat	88592829	2	20.8834	-105.418	C	6
1	iNat	70403518	5	20.883	-103.846	C	6
1	iNat	8590548	3	20.882	-103.847	C	6
1	iNat	102412868	1	20.8706	-105.438	C	6
1	iNat	1539003	1	20.8691	-105.419	C	6
1	iNat	2747779	1	20.8689	-105.441	C	6
1	iNat	6459946	1	20.8689	-105.441	C	6
1	iNat	6459947	1	20.8689	-105.441	C	6
1	iNat	15373761	1	20.8689	-105.441	C	6
1	iNat	6449044	1	20.868	-105.442	C	6
1	iNat	4672272	5	20.8669	-105.482	C	6
1	iNat	72368864	1	20.8665	-105.441	C	6
1	iNat	752861	3	20.8421	-105.454	C	6
1	iNat	23448186	3	20.8295	-105.561	C	6
1	iNat	19063020	1	20.8289	-102.963	C	6
1	iNat	24662174	1	20.8286	-102.966	C	6
1	iNat	468156	2	20.8244	-105.389	C	6
1	iNat	103604782	3	20.8191	-104.981	C	6
1	iNat	77519476	1	20.8089	-105.077	C	6
1	iNat	99220202	3	20.8008	-105.34	C	6
0	MVZ	MVZ:Bird:142290	1	20.7989	-103.345	C	6
1	iNat	5653199	1	20.7946	-105.428	C	6
1	iNat	67555878	3	20.7707	-105.517	C	6
1	iNat	75450334	1	20.7696	-105.451	C	6
1	iNat	607594	5	20.7645	-105.371	C	6
1	iNat	27482756	1	20.7512	-104.108	C	6
1	iNat	6080731	1	20.7457	-103.887	C	6
1	iNat	12183711	5	20.7415	-103.31	C	6
1	iNat	12734078	1	20.727	-104.009	C	6
1	iNat	9074209	1	20.7268	-104.032	C	6
1	iNat	1133816	1	20.7262	-103.291	C	6
1	iNat	74704890	1	20.7259	-104.015	C	6
1	iNat	11445153	1	20.7255	-104.014	C	6
1	iNat	12734087	3	20.7223	-104.02	C	6
1	iNat	3289150	1	20.7145	-104.03	C	6
1	iNat	41017183	1	20.7144	-104.03	C	6
1	iNat	4579171	1	20.713	-104.038	C	6
1	iNat	41017188	1	20.7117	-104.029	C	6
1	iNat	41016972	1	20.7098	-104.027	C	6
1	iNat	2980529	2	20.7094	-104.027	C	6
1	iNat	6786189	1	20.7087	-104.039	C	6
1	iNat	5536295	5	20.7082	-103.397	C	6
0	MVZ	MVZ:Bird:142287	2	20.7058	-103.283	C	6
0	MVZ	MVZ:Bird:142288	1	20.7058	-103.283	C	6
0	MVZ	MVZ:Bird:142289	1	20.7058	-103.283	C	6
1	iNat	80288031	4	20.7051	-103.268	C	6
1	iNat	103776069	2	20.6999	-104.045	C	6
1	iNat	97263334	1	20.6969	-103.23	C	6
1	iNat	69546396	4	20.6885	-103.331	C	6
1	iNat	17812540	1	20.6594	-103.348	C	6
1	iNat	104134813	1	20.642	-103.985	C	6
1	iNat	69831842	1	20.6399	-103.312	C	6
1	iNat	69907329	2	20.6396	-103.312	C	6
1	iNat	80958915	1	20.6346	-104.035	C	6
1	iNat	613609	1	20.628	-104.036	C	6
1	iNat	69508802	1	20.6226	-105.106	C	6
1	iNat	41563284	1	20.6208	-100.451	C	6
1	iNat	41563276	1	20.6208	-100.451	C	6
1	iNat	13831239	1	20.5986	-104.019	C	6
1	iNat	14229017	1	20.5955	-104.012	C	6
1	iNat	5595075	1	20.5892	-103.912	C	6
1	iNat	29941947	1	20.5826	-103.946	C	6
1	iNat	76987880	1	20.5786	-105.196	C	6
1	iNat	9393743	1	20.5361	-104.73	C	6
1	iNat	76970569	5	20.5309	-105.29	C	6
1	iNat	76851102	4	20.5075	-105.31	D	7
1	iNat	37234588	1	20.4997	-100.342	D	7
1	iNat	1201797	4	20.4882	-105.448	D	7
1	iNat	5035164	1	20.4879	-105.448	D	7
1	iNat	8669698	2	20.4879	-105.448	D	7
1	iNat	31027991	2	20.4879	-105.448	D	7
1	iNat	38845452	2	20.4879	-105.448	D	7
1	iNat	21880913	3	20.4879	-105.448	D	7
1	iNat	104879468	3	20.4879	-105.448	D	7
1	iNat	6013653	4	20.4879	-105.448	D	7
1	iNat	5384124	5	20.4879	-105.448	D	7
1	iNat	1829933	1	20.4873	-105.443	D	7
1	iNat	2267627	1	20.4873	-105.443	D	7
1	iNat	4835414	1	20.4873	-105.443	D	7
1	iNat	3167248	2	20.4873	-105.443	D	7
1	iNat	1704358	3	20.4873	-105.443	D	7
1	iNat	21718055	1	20.4841	-105.435	D	7
1	iNat	21714070	5	20.4841	-105.435	D	7
1	iNat	40734282	4	20.4834	-105.434	D	7
0	DMNH	25748	5	20.4423	-105.545	D	7
1	iNat	251477	5	20.4199	-105.584	D	7
1	iNat	69689572	5	20.4135	-105.585	D	7
0	DMNH	25752	1	20.3717	-105.379	D	7
1	iNat	35520977	1	20.352	-105.308	D	7
1	iNat	73654461	5	20.3413	-105.35	D	7
1	iNat	72585369	1	20.3412	-105.35	D	7
1	iNat	70920910	3	20.3412	-105.349	D	7
1	iNat	72585305	2	20.3412	-105.35	D	7
1	iNat	611510	1	20.3411	-105.35	D	7
1	iNat	5195291	2	20.3408	-105.35	D	7
1	iNat	53325770	5	20.3408	-105.35	D	7
1	iNat	82229446	1	20.3407	-105.349	D	7
1	iNat	50144423	1	20.3407	-105.348	D	7
1	iNat	32579835	3	20.3381	-105.35	D	7
1	iNat	613224	1	20.3381	-105.346	D	7
1	iNat	35389436	3	20.3378	-105.345	D	7
1	iNat	35389437	5	20.3378	-105.345	D	7
0	DMNH	25747	5	20.3206	-105.325	D	7
1	iNat	611743	5	20.3192	-105.459	D	7
1	iNat	7569337	4	20.319	-105.458	D	7
0	WFVZ	8516	5	20.3173	-105.325	D	7
1	iNat	35520973	5	20.3138	-105.405	D	7
1	iNat	5747011	5	20.2908	-104.062	D	7
1	iNat	72585360	1	20.2824	-105.376	D	7
1	iNat	73338706	5	20.2772	-105.379	D	7
1	iNat	37571837	3	20.2542	-104.086	D	7
1	iNat	37571839	5	20.2542	-104.085	D	7
1	iNat	37571834	5	20.2512	-104.081	D	7
1	iNat	77856308	5	20.2251	-105.207	D	7
0	DMNH	25749	4	20.2139	-105.34	D	7
0	DMNH	25750	5	20.1958	-105.341	D	7
1	iNat	64943080	4	20.1346	-104.3	D	7
1	iNat	80959930	5	19.9138	-104.064	D	7
1	iNat	47366186	5	19.893	-104.048	D	7
1	iNat	6046125	5	19.835	-104.219	D	7
1	iNat	14678325	5	19.8313	-104.217	D	7
1	iNat	10718356	5	19.8173	-104.198	D	7
1	iNat	8971824	5	19.8132	-104.222	D	7
1	iNat	73422242	5	19.8129	-104.205	D	7
1	iNat	19748687	5	19.8072	-104.137	D	7
1	iNat	21347803	2	19.8068	-104.137	D	7
1	iNat	40341295	3	19.8052	-104.138	D	7
1	iNat	12504862	4	19.805	-104.135	D	7
1	iNat	40341296	5	19.805	-104.139	D	7
1	iNat	21369776	5	19.8022	-104.146	D	7
1	iNat	10483025	5	19.7881	-104.246	D	7
1	iNat	5642810	5	19.7753	-104.434	D	7
1	iNat	12286619	1	19.7719	-104.433	D	7
0	MVZ	MVZ:Bird:142258	5	19.7606	-103.12	D	7
1	iNat	10518514	1	19.7564	-104.054	D	7
1	iNat	5643047	4	19.7564	-104.054	D	7
1	iNat	74448864	5	19.706	-104.157	D	7
1	iNat	74448863	4	19.704	-104.156	D	7
1	iNat	6515570	5	19.7024	-104.115	D	7
1	iNat	41821724	5	19.7008	-104.204	D	7
1	iNat	13970366	5	19.6841	-104.141	D	7
1	iNat	96309917	5	19.6568	-104.319	D	7
1	iNat	37456069	3	19.5953	-99.0536	D	7
1	iNat	45329897	2	19.5947	-99.0539	D	7
1	iNat	26409769	5	19.5751	-105.084	D	7
1	iNat	75925945	1	19.5723	-99.1262	D	7
1	iNat	34119910	1	19.5721	-99.0577	D	7
1	iNat	23004053	5	19.5491	-105.082	D	7
1	iNat	7373906	1	19.5314	-99.0902	D	7
1	iNat	22313229	5	19.526	-105.072	D	7
1	iNat	21706022	5	19.5185	-102.574	D	7
1	iNat	6085466	5	19.5174	-102.573	D	7
1	iNat	21704323	3	19.5174	-102.573	D	7
1	iNat	61509878	5	19.5174	-102.573	D	7
1	iNat	61509880	5	19.5174	-102.573	D	7
1	iNat	61113336	5	19.5169	-102.572	D	7
1	iNat	61113338	5	19.5169	-102.572	D	7
1	iNat	61113344	5	19.5169	-102.572	D	7
1	iNat	28555111	5	19.5118	-102.573	D	7
1	iNat	21097060	5	19.5022	-105.042	D	7
1	iNat	21097061	5	19.5022	-105.042	D	7
1	iNat	68558113	5	19.5001	-105.045	D	7
1	iNat	49066210	5	19.4991	-105.044	D	7
1	iNat	23004061	5	19.4977	-105.048	D	7
1	iNat	36989125	5	19.4877	-104.995	D	7
1	iNat	22130832	5	19.4692	-104.184	D	7
1	iNat	13512954	5	19.4678	-99.1954	D	7
1	iNat	60013713	5	19.4657	-105.04	D	7
0	WFVZ	1978	5	19.4556	-104.665	D	7
1	iNat	5310005	4	19.4545	-103.779	D	7
1	iNat	72586687	5	19.4491	-105.026	D	7
1	iNat	4297425	5	19.4475	-105.032	D	7
1	iNat	69268657	5	19.4234	-104.981	D	7
1	iNat	31236839	4	19.4189	-103.793	D	7
0	MLZ	24330	5	19.4179	-100.909	D	7
0	MLZ	24331	5	19.4179	-100.909	D	7
0	MLZ	24332	5	19.4179	-100.909	D	7
0	WFVZ	7178	5	19.399	-103.587	D	7
0	WFVZ	7179	5	19.399	-103.587	D	7
1	iNat	65239222	1	19.3898	-99.2741	D	7
1	iNat	33163058	5	19.3696	-104.087	D	7
1	iNat	480677	1	19.3514	-99.1262	D	7
1	iNat	55467186	5	19.3259	-103.942	D	7
1	iNat	3133960	5	19.2962	-99.193	D	7
1	iNat	80749742	5	19.2789	-104.239	D	7
1	iNat	1274726	1	19.2743	-99.1775	D	7
1	iNat	79363828	5	19.2612	-104.147	D	7
0	MVZ	MVZ:Bird:142259	5	19.2516	-103.507	D	7
0	MVZ	MVZ:Bird:142260	5	19.2516	-103.507	D	7
1	iNat	86997137	5	19.2495	-104.798	D	7
1	iNat	91532894	5	19.2484	-104.799	D	7
0	MLZ	36634	5	19.2461	-104.533	D	7
0	MLZ	36635	5	19.2461	-104.533	D	7
0	MLZ	36636	5	19.2461	-104.533	D	7
0	MLZ	36637	5	19.2461	-104.533	D	7
0	MLZ	36638	5	19.2461	-104.533	D	7
0	MLZ	36639	5	19.2461	-104.533	D	7
0	MLZ	36730	5	19.2461	-104.533	D	7
0	MLZ	36734	5	19.2461	-104.533	D	7
0	MLZ	53636	5	19.2461	-104.533	D	7
1	iNat	40048489	5	19.2452	-103.724	D	7
0	MVZ	MVZ:Bird:142261	5	19.2432	-103.844	D	7
0	MVZ	MVZ:Bird:142262	5	19.2432	-103.844	D	7
0	MVZ	MVZ:Bird:142263	5	19.2432	-103.844	D	7
0	MVZ	MVZ:Bird:142264	5	19.2432	-103.844	D	7
0	MVZ	MVZ:Bird:142265	5	19.2432	-103.844	D	7
0	MVZ	MVZ:Bird:142266	5	19.2432	-103.844	D	7
0	MVZ	MVZ:Bird:142267	5	19.2432	-103.844	D	7
0	MVZ	MVZ:Bird:142268	5	19.2432	-103.844	D	7
0	MVZ	MVZ:Bird:142269	5	19.2432	-103.844	D	7
0	MVZ	MVZ:Bird:142270	5	19.2432	-103.844	D	7
0	MVZ	MVZ:Bird:142271	5	19.2432	-103.844	D	7
0	MVZ	MVZ:Bird:142272	1	19.2432	-103.844	D	7
0	MVZ	MVZ:Bird:142273	1	19.2432	-103.844	D	7
0	MVZ	MVZ:Bird:142274	5	19.2432	-103.844	D	7
0	MVZ	MVZ:Bird:142275	5	19.2432	-103.844	D	7
0	MVZ	MVZ:Bird:142276	5	19.2432	-103.844	D	7
0	MLZ	53154	5	19.2385	-103.622	D	7
0	MLZ	53155	5	19.2385	-103.622	D	7
0	MLZ	53635	5	19.2385	-103.622	D	7
1	iNat	61638466	5	19.225	-104.715	D	7
1	iNat	42973162	5	19.2241	-104.715	D	7
1	iNat	40398443	5	19.2081	-104.636	D	7
1	iNat	72336366	5	19.1857	-103.671	D	7
1	iNat	70903290	5	19.1857	-103.67	D	7
1	iNat	68748495	5	19.1855	-103.67	D	7
1	iNat	73363505	5	19.184	-103.672	D	7
1	iNat	29291828	5	19.1833	-102.004	D	7
1	iNat	1148012	5	19.1811	-103.692	D	7
0	MLZ	56462	5	19.1804	-101.93	D	7
1	iNat	32919311	4	19.1761	-103.871	D	7
0	WFVZ	7176	5	19.169	-103.93	D	7
1	iNat	12507632	5	19.1682	-103.342	D	7
1	iNat	12507638	5	19.1681	-103.341	D	7
1	iNat	9378777	5	19.1679	-102.019	D	7
1	iNat	9486006	5	19.1677	-102.019	D	7
1	iNat	9486005	5	19.1676	-102.019	D	7
1	iNat	9378789	5	19.1675	-102.019	D	7
1	iNat	103689375	5	19.1616	-103.884	D	7
1	iNat	5176383	5	19.1567	-102.054	D	7
1	iNat	251189	5	19.1566	-103.938	D	7
1	iNat	80620665	5	19.1488	-104.404	D	7
1	iNat	97957120	5	19.1488	-104.404	D	7
1	iNat	102645380	5	19.1488	-104.404	D	7
0	MLZ	25461	5	19.1458	-102.321	D	7
0	MLZ	25462	5	19.1458	-102.321	D	7
0	MLZ	25469	5	19.1458	-102.321	D	7
0	MLZ	25470	5	19.1458	-102.321	D	7
0	MLZ	25471	5	19.1458	-102.321	D	7
1	iNat	25971765	5	19.1441	-104.509	D	7
1	iNat	42279182	5	19.1153	-103.854	D	7
1	iNat	49058100	5	19.1138	-104.338	D	7
1	iNat	24149216	5	19.108	-104.402	D	7
1	iNat	12436662	5	19.104	-104.399	D	8
1	iNat	7245903	5	19.1037	-104.402	D	8
1	iNat	79311748	5	19.0994	-103.681	D	8
1	iNat	25145227	5	19.0639	-102.003	D	8
1	iNat	29292633	5	19.0636	-102.003	D	8
1	iNat	102262326	5	19.049	-103.9	D	8
1	iNat	70235963	5	19.0439	-104.258	D	8
0	MLZ	54878	5	19.0382	-100.736	D	8
0	MLZ	54879	5	19.0382	-100.736	D	8
0	MLZ	54880	5	19.0382	-100.736	D	8
1	iNat	5228198	1	19.0301	-98.1861	D	8
0	MLZ	56459	5	19.0159	-102.253	D	8
0	MLZ	56460	5	19.0159	-102.253	D	8
0	MLZ	56461	5	19.0159	-102.253	D	8
1	iNat	10490150	5	18.9972	-98.1039	D	8
1	iNat	9824459	1	18.9613	-99.2496	D	8
1	iNat	9378822	5	18.9352	-101.817	D	8
0	WFVZ	7180	5	18.934	-104.069	D	8
1	iNat	52321140	1	18.9242	-99.2216	D	8
1	iNat	52321141	1	18.9242	-99.2216	D	8
0	MVZ	MVZ:Bird:153369	5	18.9186	-99.0967	D	8
1	iNat	9605567	5	18.917	-103.881	D	8
0	MVZ	MVZ:Bird:153368	5	18.8922	-99.1297	D	8
1	iNat	19854750	5	18.8879	-101.618	D	8
1	iNat	70964629	5	18.8803	-101.625	D	8
1	iNat	19543072	5	18.7802	-97.2055	D	8
1	iNat	3846839	5	18.7617	-99.1206	D	8
1	iNat	14697695	5	18.76	-99.1051	D	8
1	iNat	25981411	5	18.7309	-99.1119	D	8
1	iNat	13453893	5	18.7293	-99.091	D	8
1	iNat	64213870	4	18.6059	-98.7167	D	8
1	iNat	14077507	5	18.5747	-99.3462	D	8
1	iNat	267423	5	18.5551	-103.632	D	8
1	iNat	267680	5	18.5551	-103.632	D	8
0	MVZ	MVZ:Bird:131521	4	18.4906	-98.3964	D	8
0	MVZ	MVZ:Bird:131522	4	18.4906	-98.3964	D	8
1	iNat	88353933	5	18.4596	-99.0319	D	8
1	iNat	5307929	5	18.4541	-99.1187	D	8
1	iNat	3756087	5	18.449	-99.1156	D	8
1	iNat	88353914	5	18.4471	-99.0262	D	8
1	iNat	104797727	5	18.4373	-99.0316	D	8
1	iNat	22181175	5	18.4368	-99.0205	D	8
1	iNat	65058855	5	18.407	-99.0092	D	8
1	iNat	7203354	5	18.3368	-98.9578	D	8
0	MLZ	28852	5	18.3025	-100.979	D	8
0	MLZ	28853	5	18.3025	-100.979	D	8
1	iNat	1082688	5	18.26	-98.5779	D	8
0	MLZ	38106	5	18.2305	-98.1749	D	8
0	MLZ	38107	3	18.2305	-98.1749	D	8
0	MLZ	38108	3	18.2305	-98.1749	D	8
1	iNat	690466	5	18.1954	-101.696	D	8
1	iNat	67096871	5	18.1647	-98.1799	D	8
1	iNat	98621963	5	18.1493	-97.1373	D	8
1	iNat	19087784	5	18.0987	-102.68	D	8
1	iNat	5375938	5	18.0599	-98.9766	D	8
1	iNat	37111150	5	18.0335	-102.326	D	8
1	iNat	5292282	5	18.0295	-98.9201	D	8
1	iNat	5376596	5	18.023	-98.887	D	8
1	iNat	5376601	5	18.023	-98.887	D	8
1	iNat	5376792	5	18.023	-98.887	D	8
1	iNat	12969319	5	17.9511	-99.653	D	8
0	MLZ	58660	5	17.9241	-99.5604	D	8
0	MLZ	45970	5	17.8524	-99.5733	D	8
1	iNat	63298827	5	17.686	-101.636	E	9
1	iNat	18568192	5	17.6855	-101.633	E	9
1	iNat	18567828	5	17.6849	-101.633	E	9
1	iNat	25337050	5	17.6821	-101.625	E	9
1	iNat	99111229	5	17.6745	-101.64	E	9
1	iNat	2928340	5	17.674	-101.641	E	9
1	iNat	2658801	5	17.672	-101.619	E	9
1	iNat	704367	5	17.6707	-101.64	E	9
1	iNat	24410260	5	17.6672	-101.605	E	9
1	iNat	73147118	5	17.6544	-101.592	E	9
1	iNat	100319187	5	17.6542	-101.588	E	9
1	iNat	102889525	5	17.6532	-101.598	E	9
1	iNat	53398931	5	17.653	-101.599	E	9
1	iNat	22964892	5	17.6528	-101.599	E	9
1	iNat	29359638	4	17.6525	-101.597	E	9
1	iNat	29291610	5	17.6523	-101.599	E	9
1	iNat	29291612	5	17.6523	-101.599	E	9
1	iNat	7142351	5	17.6523	-101.596	E	9
1	iNat	15026927	5	17.652	-101.599	E	9
1	iNat	15020111	5	17.6519	-101.599	E	9
1	iNat	14995513	5	17.6517	-101.597	E	9
1	iNat	14992525	5	17.6515	-101.599	E	9
1	iNat	29354845	5	17.6502	-101.598	E	9
1	iNat	29354843	5	17.6501	-101.598	E	9
1	iNat	75539798	5	17.6474	-101.596	E	9
1	iNat	13993578	5	17.6417	-101.552	E	9
1	iNat	103467788	5	17.6417	-101.552	E	9
1	iNat	66021812	5	17.6412	-101.579	E	9
1	iNat	37073893	5	17.638	-101.596	E	9
0	LACM	19159	5	17.6341	-101.567	E	9
0	LACM	19160	5	17.6341	-101.567	E	9
0	WFVZ	64	5	17.6341	-101.567	E	9
0	WFVZ	65	5	17.6341	-101.567	E	9
1	iNat	19611288	5	17.6298	-101.544	E	9
1	iNat	28960357	5	17.6282	-101.544	E	9
1	iNat	38414427	5	17.6282	-101.539	E	9
1	iNat	9063359	5	17.6226	-101.548	E	9
1	iNat	44101718	5	17.6082	-101.481	E	9
1	iNat	66924543	5	17.5822	-101.432	E	9
1	iNat	66924556	5	17.5822	-101.432	E	9
1	iNat	67088579	5	17.5822	-101.432	E	9
1	iNat	71139406	5	17.564	-101.432	E	9
1	iNat	63606166	5	17.5634	-101.432	E	9
0	MVZ	MVZ:Bird:111646	5	17.5567	-99.6856	E	9
0	MVZ	MVZ:Bird:111641	5	17.5514	-99.5008	E	9
1	iNat	67046306	5	17.533	-101.444	E	9
0	MLZ	30236	5	17.5062	-99.6364	E	9
1	iNat	50827661	5	17.4241	-99.242	E	9
0	MLZ	29492	5	17.4122	-99.2432	E	9
1	iNat	4175692	5	17.4066	-99.1604	E	9
0	DMNH	40701	5	17.3625	-99.4673	E	9
0	DMNH	40702	5	17.3625	-99.4673	E	9
0	DMNH	38954	5	17.3508	-99.5669	E	9
0	DMNH	40700	5	17.3508	-99.5669	E	9
0	DMNH	38953	5	17.3342	-99.8353	E	9
0	MLZ	58659	5	17.2742	-100.695	E	9
0	MLZ	58661	5	17.2742	-100.695	E	9
0	MLZ	58662	5	17.2742	-100.695	E	9
0	MLZ	58664	5	17.2742	-100.695	E	9
0	MLZ	58665	5	17.2742	-100.695	E	9
0	MLZ	49667	5	17.2	-100.433	E	9
0	MLZ	49668	5	17.2	-100.433	E	9
0	MVZ	MVZ:Bird:111647	5	17.1656	-99.5264	E	9
0	MVZ	MVZ:Bird:111648	5	17.1656	-99.5264	E	9
1	iNat	22928275	5	17.1271	-99.8369	E	9
1	iNat	54597957	5	17.1122	-99.9116	E	9
1	iNat	12974177	5	16.971	-99.7755	E	9
1	iNat	9416401	5	16.9643	-100.138	E	9
0	MVZ	MVZ:Bird:129481	5	16.9636	-93.1097	E	9
0	MVZ	MVZ:Bird:129482	5	16.9636	-93.1097	E	9
0	MVZ	MVZ:Bird:129483	5	16.9636	-93.1097	E	9
0	MVZ	MVZ:Bird:129484	5	16.9636	-93.1097	E	9
0	MVZ	MVZ:Bird:129485	5	16.9636	-93.1097	E	9
0	MVZ	MVZ:Bird:129486	5	16.9636	-93.1097	E	9
1	iNat	69336933	5	16.9609	-97.9263	E	9
0	MVZ	MVZ:Bird:131526	5	16.9517	-93.2419	E	9
0	MVZ	MVZ:Bird:129487	5	16.9439	-93.2069	E	9
1	iNat	34467349	5	16.9305	-99.0856	E	9
1	iNat	6860543	5	16.9077	-93.1611	E	9
0	MVZ	MVZ:Bird:94779	5	16.9075	-99.8978	E	9
1	iNat	38124100	5	16.9064	-93.0942	E	9
0	MVZ	MVZ:Bird:142278	4	16.9058	-95.0417	E	9
0	MVZ	MVZ:Bird:142279	5	16.9058	-95.0417	E	9
0	MVZ	MVZ:Bird:142280	4	16.9058	-95.0417	E	9
0	MVZ	MVZ:Bird:126137	5	16.8969	-99.9536	E	9
0	MVZ	MVZ:Bird:126138	4	16.8969	-99.9536	E	9
1	iNat	6744605	5	16.8921	-95.5391	E	9
0	MVZ	MVZ:Bird:129488	5	16.8853	-93.2069	E	9
1	iNat	47573599	5	16.8737	-97.7605	E	9
0	MVZ	MVZ:Bird:111642	5	16.8711	-99.8978	E	9
0	MVZ	MVZ:Bird:111643	5	16.8711	-99.8978	E	9
0	MVZ	MVZ:Bird:111644	5	16.8711	-99.8978	E	9
0	MVZ	MVZ:Bird:111645	5	16.8711	-99.8978	E	9
0	MVZ	MVZ:Bird:57224	5	16.8711	-99.8978	E	9
0	MVZ	MVZ:Bird:129489	5	16.8708	-93.2069	E	9
0	MVZ	MVZ:Bird:129490	5	16.8708	-93.2069	E	9
0	DMNH	6611	5	16.8643	-99.9071	E	9
0	DMNH	6612	5	16.8643	-99.9071	E	9
1	iNat	1238969	5	16.8636	-99.8825	E	9
1	iNat	41058728	5	16.845	-93.0842	E	9
1	iNat	5630565	5	16.8425	-95.5523	E	9
1	iNat	71139592	5	16.8361	-99.8403	E	9
1	iNat	71139607	5	16.8361	-99.8402	E	9
1	iNat	71112328	5	16.8361	-99.8403	E	9
1	iNat	71987993	5	16.8351	-93.284	E	9
1	iNat	47988859	5	16.8349	-99.8443	E	9
1	iNat	1816085	5	16.8338	-93.0665	E	9
1	iNat	6813978	5	16.831	-95.5095	E	9
1	iNat	6852511	5	16.8301	-93.091	E	9
1	iNat	193872	5	16.8271	-99.8461	E	9
1	iNat	41663930	5	16.8271	-93.0837	E	9
1	iNat	65856989	5	16.8246	-99.9095	E	9
1	iNat	8753274	5	16.8238	-99.9091	E	9
1	iNat	104136992	5	16.8238	-99.9076	E	9
1	iNat	1174975	5	16.8235	-99.9071	E	9
1	iNat	69387485	5	16.8224	-93.2826	E	9
1	iNat	71531620	5	16.8222	-99.9083	E	9
1	iNat	8753269	5	16.8222	-99.9134	E	9
1	iNat	4857103	5	16.8214	-99.9061	E	9
1	iNat	2534488	5	16.8213	-99.9088	E	9
1	iNat	1045833	5	16.8211	-99.9101	E	9
1	iNat	40681112	5	16.8202	-93.0703	E	9
1	iNat	4764421	5	16.8194	-93.0767	E	9
1	iNat	63113876	5	16.819	-99.9065	E	9
1	iNat	5488713	5	16.8106	-93.0834	E	9
1	iNat	7325291	5	16.8094	-93.0952	E	9
1	iNat	18023737	5	16.809	-93.474	E	9
1	iNat	70695370	5	16.8087	-93.4741	E	9
1	iNat	46515980	5	16.8085	-93.4746	E	9
1	iNat	4423133	5	16.8078	-93.0955	E	9
1	iNat	2714467	5	16.8076	-93.4747	E	9
1	iNat	30055494	5	16.8027	-99.8338	E	9
0	WFVZ	3528	5	16.8008	-93.2285	E	9
0	WFVZ	3961	5	16.8008	-93.2285	E	9
1	iNat	101591598	5	16.7983	-99.8251	E	9
1	iNat	24139223	5	16.7973	-93.0936	E	9
1	iNat	24111901	5	16.7934	-93.0768	E	9
0	MVZ	MVZ:Bird:129491	5	16.7931	-93.0989	E	9
0	MVZ	MVZ:Bird:129492	5	16.7931	-93.0989	E	9
0	MVZ	MVZ:Bird:129493	4	16.7931	-93.0989	E	9
1	iNat	39288040	5	16.7929	-93.0783	E	9
1	iNat	17698566	5	16.7928	-93.1731	E	9
1	iNat	10350176	5	16.7928	-93.0786	E	9
1	iNat	12274260	5	16.7928	-93.0783	E	9
1	iNat	73808566	5	16.7923	-99.8198	E	9
1	iNat	24258987	5	16.7923	-93.0804	E	9
1	iNat	1376315	5	16.7921	-95.0754	E	9
1	iNat	827310	5	16.7886	-93.066	E	9
1	iNat	23427827	5	16.7861	-93.173	E	9
1	iNat	68312405	5	16.7803	-93.49	E	9
1	iNat	25217435	5	16.776	-95.0608	E	9
1	iNat	1558172	5	16.7741	-95.0624	E	9
0	MVZ	MVZ:Bird:129496	5	16.7733	-93.095	E	9
0	MVZ	MVZ:Bird:129497	5	16.7733	-93.095	E	9
0	MVZ	MVZ:Bird:129498	5	16.7733	-93.095	E	9
0	MVZ	MVZ:Bird:129499	5	16.7733	-93.095	E	9
1	iNat	23765281	5	16.7705	-93.143	E	9
0	MVZ	MVZ:Bird:129494	5	16.7694	-93.0742	E	9
0	MVZ	MVZ:Bird:129495	5	16.7694	-93.0742	E	9
0	MVZ	MVZ:Bird:129500	5	16.7694	-93.0742	E	9
1	iNat	23856016	5	16.7693	-93.1444	E	9
1	iNat	37446563	5	16.7616	-93.143	E	9
1	iNat	66349590	5	16.7613	-93.1431	E	9
1	iNat	24649399	5	16.7606	-93.1443	E	9
1	iNat	79366154	5	16.7604	-93.1453	E	9
1	iNat	4410071	5	16.7593	-93.1427	E	9
1	iNat	26144956	5	16.7586	-92.9681	E	9
1	iNat	37608250	5	16.7585	-93.5268	E	9
1	iNat	14926261	5	16.7585	-93.1417	E	9
1	iNat	4769819	5	16.7579	-93.1422	E	9
0	WFVZ	7096	5	16.7575	-95.0152	E	9
1	iNat	6677532	5	16.7569	-93.1292	E	9
1	iNat	16916581	5	16.7569	-93.1292	E	9
1	iNat	69898349	5	16.7566	-93.1426	E	9
1	iNat	36629663	5	16.7558	-93.5278	E	9
1	iNat	69234710	5	16.7558	-92.9707	E	9
1	iNat	73905564	5	16.7536	-99.7717	E	9
0	MVZ	MVZ:Bird:121152	5	16.7528	-93.4981	E	9
0	MVZ	MVZ:Bird:121153	5	16.7528	-93.4981	E	9
1	iNat	3861799	5	16.7526	-93.0369	E	9
1	iNat	25217621	5	16.7441	-95.0221	E	9
0	WFVZ	4136	5	16.7425	-93.3285	E	9
1	iNat	71908946	5	16.7371	-92.9736	E	9
1	iNat	9719476	5	16.7256	-93.0946	E	9
1	iNat	21582063	5	16.7255	-93.0927	E	9
1	iNat	22535513	5	16.7238	-93.0923	E	9
1	iNat	66597201	5	16.7218	-93.1409	E	9
1	iNat	25331048	5	16.7142	-95.0058	E	9
0	MVZ	MVZ:Bird:129501	5	16.7089	-93.1167	E	9
0	MVZ	MVZ:Bird:129502	5	16.7089	-93.1167	E	9
0	MVZ	MVZ:Bird:129503	5	16.7089	-93.1167	E	9
0	MVZ	MVZ:Bird:129504	5	16.7089	-93.1167	E	9
0	MVZ	MVZ:Bird:129505	5	16.7089	-93.1167	E	9
0	MVZ	MVZ:Bird:129506	5	16.7089	-93.1167	E	9
0	MVZ	MVZ:Bird:129507	5	16.7089	-93.1167	E	9
0	MVZ	MVZ:Bird:129508	5	16.7089	-93.1167	E	9
1	iNat	57862661	5	16.7017	-92.9983	E	9
0	MVZ	MVZ:Bird:116179	5	16.695	-93.7217	E	9
0	MVZ	MVZ:Bird:116180	5	16.695	-93.7217	E	9
1	iNat	23027565	5	16.695	-92.9864	E	9
0	MVZ	MVZ:Bird:129509	5	16.6942	-93.1167	E	9
0	MVZ	MVZ:Bird:129511	5	16.6942	-93.1167	E	9
1	iNat	84022030	5	16.69	-95.3366	E	9
1	iNat	23497565	5	16.6883	-93.128	E	9
1	iNat	9137878	5	16.6844	-95.025	E	9
1	iNat	22176739	5	16.6642	-95.0251	E	9
1	iNat	39090063	5	16.6632	-94.7883	E	9
0	MVZ	MVZ:Bird:142277	5	16.6528	-95.0417	E	9
0	WFVZ	49060	5	16.6508	-95.0002	E	9
1	iNat	9215772	5	16.6331	-93.1247	E	9
0	WFVZ	3958	5	16.6291	-96.0352	E	9
0	WFVZ	3959	5	16.6291	-96.0352	E	9
0	WFVZ	3960	5	16.6291	-96.0352	E	9
0	MLZ	49065	5	16.6235	-96.0322	E	9
0	MLZ	49066	5	16.6235	-96.0322	E	9
0	MLZ	54567	4	16.6235	-96.0322	E	9
0	MLZ	54569	3	16.6235	-96.0322	E	9
0	MLZ	54570	5	16.6235	-96.0322	E	9
1	iNat	3790957	5	16.6187	-94.9761	E	9
1	iNat	23032124	5	16.6063	-94.999	E	9
0	WFVZ	4873	5	16.5975	-95.0335	E	9
1	iNat	24489606	5	16.595	-94.9134	E	9
1	iNat	20197348	5	16.5919	-94.8355	E	9
1	iNat	6875790	5	16.5919	-94.8068	E	9
1	iNat	22393167	5	16.5915	-94.8114	E	9
0	DMNH	53487	5	16.5911	-93.9851	E	9
1	iNat	43796431	5	16.5884	-94.8528	E	9
1	iNat	20198404	5	16.5882	-94.831	E	9
1	iNat	64795770	5	16.5877	-94.9027	E	9
1	iNat	12597493	5	16.5865	-93.0813	E	9
1	iNat	2936862	5	16.5862	-94.7372	E	9
1	iNat	57134964	5	16.5861	-94.8784	E	9
1	iNat	39223036	5	16.5858	-94.8734	E	9
1	iNat	102473567	5	16.5849	-94.8715	E	9
1	iNat	13499038	5	16.5839	-94.733	E	9
1	iNat	13417737	5	16.5835	-94.7284	E	9
1	iNat	17418075	5	16.5831	-94.9413	E	9
1	iNat	38816184	5	16.5828	-94.9101	E	9
1	iNat	2936949	5	16.5822	-94.7358	E	9
1	iNat	8903086	5	16.5819	-94.8294	E	9
1	iNat	94032249	5	16.5806	-94.8714	E	9
1	iNat	4291589	5	16.5763	-94.7269	E	9
1	iNat	8675037	5	16.5748	-94.7284	E	9
1	iNat	12475423	5	16.5719	-94.3873	E	9
1	iNat	8683842	5	16.5703	-94.8144	E	9
1	iNat	5139637	5	16.5696	-92.8622	E	9
1	iNat	7103515	5	16.5695	-94.8146	E	9
1	iNat	3790924	5	16.5687	-94.8137	E	9
1	iNat	68840437	5	16.5633	-93.0194	E	9
1	iNat	103840394	5	16.5622	-95.1289	E	9
1	iNat	19524058	5	16.5621	-93.0186	E	9
1	iNat	20821667	5	16.5586	-94.6633	E	9
1	iNat	17757973	5	16.5536	-94.9878	E	9
1	iNat	40182564	5	16.5444	-94.3391	E	9
1	iNat	75569467	5	16.5432	-94.7394	E	9
1	iNat	5533334	5	16.5427	-93.4785	E	9
1	iNat	19443123	5	16.5422	-92.912	E	9
1	iNat	21345491	5	16.5355	-95.2011	E	9
1	iNat	6155499	5	16.5354	-95.2011	E	9
1	iNat	15200110	5	16.5352	-95.201	E	9
1	iNat	13497142	5	16.5278	-94.7814	E	9
1	iNat	8674695	5	16.525	-94.8223	E	9
1	iNat	59395364	5	16.5235	-94.9561	E	9
1	iNat	63789939	5	16.5181	-94.9479	E	9
1	iNat	35888958	5	16.5033	-94.9988	E	9
0	MLZ	45508	5	16.5022	-94.4343	E	9
0	MLZ	45509	5	16.5022	-94.4343	E	9
1	iNat	32604609	5	16.4956	-95.0082	E	9
1	iNat	81244550	5	16.49	-95.1548	E	9
1	iNat	82464986	4	16.4899	-95.1548	E	9
1	iNat	1640317	5	16.4899	-95.1548	E	9
1	iNat	5850206	5	16.4899	-95.1548	E	9
1	iNat	39976326	5	16.4831	-95.0469	E	9
1	iNat	41216600	5	16.4798	-94.9934	E	9
0	MVZ	MVZ:Bird:131523	5	16.4792	-94.4431	E	9
0	MLZ	50493	5	16.4741	-94.0223	E	9
0	MLZ	50494	5	16.4741	-94.0223	E	9
0	MLZ	50924	5	16.4732	-98.4125	E	9
0	MLZ	50925	5	16.4732	-98.4125	E	9
0	MLZ	50926	5	16.4732	-98.4125	E	9
0	DMNH	53490	5	16.4675	-94.9019	E	9
0	WFVZ	4133	5	16.4658	-94.3035	E	9
0	WFVZ	4134	5	16.4658	-94.3035	E	9
0	WFVZ	4135	5	16.4658	-94.3035	E	9
1	iNat	33084721	4	16.4599	-95.0191	E	9
1	iNat	10614260	5	16.4553	-95.6251	E	9
1	iNat	80403446	5	16.4516	-94.9443	E	9
1	iNat	32227938	5	16.4512	-94.9457	E	9
1	iNat	96090141	5	16.4511	-94.9608	E	9
1	iNat	34837472	5	16.4511	-94.9604	E	9
1	iNat	69643473	5	16.4438	-94.9565	E	9
0	MLZ	47433	5	16.437	-94.2155	E	9
0	MLZ	47439	5	16.437	-94.2155	E	9
0	MLZ	47440	5	16.437	-94.2155	E	9
1	iNat	17450086	5	16.4367	-95.0214	E	9
1	iNat	1635916	5	16.4361	-94.9318	E	9
1	iNat	13068628	5	16.4321	-95.204	E	9
1	iNat	13068629	5	16.4321	-95.204	E	9
1	iNat	17317834	5	16.4179	-94.4522	E	9
0	MVZ	MVZ:Bird:131524	5	16.3992	-95.9083	E	9
0	MVZ	MVZ:Bird:131525	5	16.3992	-95.9083	E	9
1	iNat	68191029	5	16.3873	-95.3246	E	9
1	iNat	2591995	5	16.3864	-95.3233	E	9
1	iNat	61272419	5	16.3744	-95.2596	E	9
0	WFVZ	4704	5	16.3675	-94.1669	E	9
0	WFVZ	4705	5	16.3675	-94.1669	E	9
0	DMNH	53486	5	16.3675	-95.3452	E	9
0	MLZ	54568	5	16.3502	-95.3351	E	9
0	MLZ	59539	5	16.3502	-95.3351	E	9
0	MLZ	59540	5	16.3502	-95.3351	E	9
0	MLZ	59541	5	16.3502	-95.3351	E	9
1	iNat	19379754	5	16.3493	-94.4194	E	9
1	iNat	14865393	5	16.3486	-94.4169	E	9
1	iNat	80108596	5	16.3477	-94.4549	E	9
1	iNat	3692758	5	16.3462	-95.2982	E	9
1	iNat	39998258	5	16.3293	-95.311	E	9
1	iNat	71025775	5	16.3246	-93.8716	E	9
1	iNat	6733725	5	16.3244	-93.5673	E	9
0	WFVZ	2123	5	16.3208	-95.3552	E	9
0	WFVZ	2124	5	16.3208	-95.3552	E	9
0	WFVZ	3529	5	16.3208	-95.3552	E	9
1	iNat	83313261	5	16.3089	-92.4418	E	9
1	iNat	21532208	5	16.3069	-92.5426	E	9
1	iNat	10778178	5	16.3031	-94.5229	E	9
1	iNat	1414601	5	16.3014	-95.2295	E	9
1	iNat	1198320	5	16.2985	-95.2313	E	9
1	iNat	1198843	5	16.2985	-95.2313	E	9
1	iNat	10500507	5	16.2928	-94.546	E	9
0	WFVZ	3962	5	16.2675	-93.8669	E	10
1	iNat	5301503	5	16.2674	-95.0564	E	10
1	iNat	522023	5	16.2586	-93.9357	E	10
0	WFVZ	9256	5	16.2508	-92.1335	E	10
1	iNat	102819658	5	16.2413	-95.1854	E	10
1	iNat	3003144	5	16.2371	-93.8986	E	10
1	iNat	9413195	5	16.2241	-94.1665	E	10
0	MLZ	47432	5	16.2086	-94.1599	E	10
1	iNat	7682917	5	16.1938	-92.267	E	10
1	iNat	86951810	5	16.1929	-92.2619	E	10
1	iNat	88425685	5	16.1921	-92.2734	E	10
1	iNat	22630655	5	16.1915	-94.5041	E	10
1	iNat	1904123	5	16.1912	-92.2737	E	10
1	iNat	18673623	5	16.1902	-92.274	E	10
1	iNat	8763589	5	16.1896	-92.2737	E	10
1	iNat	2910361	5	16.1862	-92.2763	E	10
1	iNat	71343119	5	16.1608	-92.2508	E	10
1	iNat	22899508	5	16.1557	-97.1255	E	10
1	iNat	65595890	5	16.1374	-93.8728	E	10
1	iNat	1208296	5	16.1269	-95.2776	E	10
1	iNat	1208154	5	16.1214	-95.2816	E	10
1	iNat	38612669	5	16.1178	-93.7047	E	10
0	WFVZ	33893	5	16.1008	-97.1536	E	10
1	iNat	1333681	5	16.0944	-92.6125	E	10
1	iNat	46304250	5	16.087	-93.7613	E	10
0	MVZ	MVZ:Bird:129512	5	16.0864	-93.755	E	10
0	MVZ	MVZ:Bird:129513	5	16.0864	-93.755	E	10
0	MVZ	MVZ:Bird:129514	5	16.0864	-93.755	E	10
0	MVZ	MVZ:Bird:129515	5	16.0864	-93.755	E	10
0	MVZ	MVZ:Bird:129516	5	16.0864	-93.755	E	10
0	MVZ	MVZ:Bird:129517	5	16.0864	-93.755	E	10
1	iNat	3936994	5	16.0729	-93.8686	E	10
0	MVZ	MVZ:Bird:129518	5	16.0592	-93.7431	E	10
1	iNat	62265740	5	16.0451	-95.3823	E	10
1	iNat	15060421	4	16.0449	-95.3844	E	10
0	MLZ	57382	5	16.0417	-93.75	E	10
0	MLZ	57383	5	16.0417	-93.75	E	10
0	MLZ	57384	5	16.0417	-93.75	E	10
0	MVZ	MVZ:Bird:129519	5	16.0344	-93.8089	E	10
0	MVZ	MVZ:Bird:129520	5	16.0344	-93.8089	E	10
1	iNat	101762832	5	16.01	-96.2248	E	10
0	LACM	50362	5	15.9842	-97.7169	E	10
0	LACM	50363	5	15.9842	-97.7169	E	10
1	iNat	37232975	5	15.9709	-97.6767	E	10
1	iNat	304708	5	15.9593	-97.2036	E	10
0	MVZ	MVZ:Bird:129521	5	15.9564	-93.6631	E	10
1	iNat	67961448	5	15.953	-97.2847	E	10
1	iNat	92285217	5	15.953	-97.2533	E	10
1	iNat	1658038	5	15.9509	-93.8068	E	10
1	iNat	16461144	5	15.9501	-96.4438	E	10
1	iNat	102396528	5	15.9455	-97.1886	E	10
1	iNat	74631551	5	15.9386	-93.8168	E	10
1	iNat	74631552	5	15.9384	-93.8163	E	10
1	iNat	76026795	5	15.9381	-93.8167	E	10
1	iNat	75944581	5	15.9377	-93.8159	E	10
1	iNat	75944578	5	15.9376	-93.8159	E	10
1	iNat	2632283	5	15.9358	-93.8134	E	10
1	iNat	9623618	5	15.9357	-97.1922	E	10
1	iNat	39709377	5	15.9343	-97.229	E	10
1	iNat	10407738	5	15.9298	-97.238	E	10
1	iNat	6157373	5	15.9264	-96.4186	E	10
1	iNat	12070460	5	15.9264	-96.4186	E	10
1	iNat	22626420	5	15.9176	-96.1848	E	10
1	iNat	4073674	5	15.9119	-95.8497	E	10
1	iNat	6997739	5	15.9007	-95.7581	E	10
1	iNat	35036687	5	15.9	-96.4152	E	10
1	iNat	68332720	5	15.9	-96.4151	E	10
1	iNat	38953031	5	15.894	-95.8639	E	10
1	iNat	15047370	5	15.8933	-93.4679	E	10
1	iNat	31525533	5	15.8875	-93.5233	E	10
1	iNat	38817373	5	15.887	-96.7139	E	10
1	iNat	92284767	5	15.8825	-97.0941	E	10
1	iNat	12651283	5	15.8759	-96.3218	E	10
1	iNat	40305900	5	15.8748	-96.7202	E	10
1	iNat	40305913	5	15.8748	-96.7202	E	10
1	iNat	40305940	5	15.8748	-96.7202	E	10
1	iNat	40305945	5	15.8748	-96.7202	E	10
1	iNat	40305947	5	15.8748	-96.7202	E	10
1	iNat	78148487	5	15.8728	-96.3099	E	10
1	iNat	6419926	5	15.872	-97.0767	E	10
1	iNat	78148499	5	15.8713	-96.3069	E	10
1	iNat	9338397	5	15.8671	-97.092	E	10
1	iNat	30994239	5	15.8663	-97.0887	E	10
1	iNat	78148501	5	15.866	-96.3083	E	10
1	iNat	1389261	5	15.8655	-97.0694	E	10
1	iNat	85934320	5	15.8602	-97.0785	E	10
1	iNat	9466192	5	15.8457	-97.0522	E	10
1	iNat	38300446	5	15.8423	-96.3318	E	10
1	iNat	13795887	5	15.8405	-95.9753	E	10
1	iNat	6926961	5	15.8345	-95.9683	E	10
1	iNat	6926965	5	15.8345	-95.9683	E	10
1	iNat	2974799	5	15.834	-96.3199	E	10
1	iNat	69772664	5	15.834	-96.3199	E	10
1	iNat	1136334	5	15.8333	-96.3167	E	10
1	iNat	9744474	5	15.832	-96.3288	E	10
1	iNat	73696585	5	15.8292	-91.8981	E	10
1	iNat	40987481	5	15.8265	-91.8971	E	10
1	iNat	75252976	5	15.8191	-96.4807	E	10
1	iNat	71130323	5	15.8188	-92.7929	E	10
1	iNat	8793112	5	15.8143	-96.302	E	10
1	iNat	9559916	5	15.8141	-96.0652	E	10
1	iNat	37033103	5	15.7969	-96.0422	E	10
1	iNat	37033104	5	15.7969	-96.0422	E	10
1	iNat	37033105	5	15.7969	-96.0422	E	10
1	iNat	20141927	5	15.7928	-96.0487	E	10
1	iNat	13738301	5	15.7927	-96.055	E	10
1	iNat	3148754	5	15.7924	-96.0542	E	10
1	iNat	22730821	5	15.791	-96.0902	E	10
1	iNat	22730833	5	15.791	-96.0902	E	10
1	iNat	22730837	5	15.791	-96.0902	E	10
1	iNat	22730842	5	15.791	-96.0902	E	10
1	iNat	22730858	5	15.791	-96.0902	E	10
1	iNat	1275342	5	15.7899	-96.0534	E	10
1	iNat	2665697	5	15.7899	-96.0518	E	10
1	iNat	2357725	5	15.7896	-96.0495	E	10
1	iNat	9488994	5	15.7891	-96.0539	E	10
1	iNat	9827490	5	15.7891	-96.0539	E	10
1	iNat	38863420	5	15.7891	-96.0539	E	10
1	iNat	6294262	5	15.7887	-96.0881	E	10
1	iNat	6294376	5	15.7887	-96.0881	E	10
1	iNat	38485244	5	15.7884	-96.0533	E	10
1	iNat	10709886	5	15.7884	-96.0544	E	10
1	iNat	5412587	5	15.7883	-96.0936	E	10
1	iNat	5412603	5	15.7883	-96.0936	E	10
1	iNat	5412607	5	15.7883	-96.0936	E	10
1	iNat	10354925	5	15.788	-96.1376	E	10
1	iNat	10354930	5	15.788	-96.1376	E	10
1	iNat	18492643	5	15.7871	-96.118	E	10
1	iNat	41866166	5	15.7862	-96.0581	E	10
1	iNat	6314283	5	15.7847	-96.0782	E	10
1	iNat	6314287	5	15.7847	-96.0782	E	10
1	iNat	6314295	5	15.7847	-96.0782	E	10
1	iNat	5473387	5	15.7844	-96.0971	E	10
1	iNat	5473464	5	15.7844	-96.0971	E	10
1	iNat	12587507	5	15.7837	-96.1082	E	10
1	iNat	9051583	5	15.7836	-96.0652	E	10
1	iNat	12973505	5	15.7832	-96.1128	E	10
1	iNat	9368187	5	15.7828	-96.0614	E	10
1	iNat	37068182	5	15.7826	-96.0639	E	10
1	iNat	71502002	5	15.7817	-96.0714	E	10
1	iNat	2717049	5	15.7817	-96.0669	E	10
1	iNat	18394481	5	15.7812	-96.0691	E	10
1	iNat	18394487	5	15.7812	-96.0691	E	10
1	iNat	44415445	5	15.781	-96.1425	E	10
1	iNat	21488117	5	15.7803	-96.0957	E	10
1	iNat	5618437	5	15.7802	-96.1082	E	10
1	iNat	5618440	5	15.7802	-96.1082	E	10
1	iNat	5618524	5	15.7802	-96.1082	E	10
1	iNat	5618702	5	15.7802	-96.1082	E	10
1	iNat	5618705	5	15.7802	-96.1082	E	10
1	iNat	36969087	5	15.78	-96.16	E	10
1	iNat	7032266	5	15.78	-96.1051	E	10
1	iNat	25076312	5	15.78	-96.16	E	10
1	iNat	20513471	5	15.779	-96.1584	E	10
1	iNat	6064048	5	15.7783	-96.1102	E	10
1	iNat	6064049	5	15.7783	-96.1102	E	10
1	iNat	6064062	5	15.7783	-96.1102	E	10
1	iNat	18588650	5	15.7782	-96.1202	E	10
1	iNat	8526425	5	15.778	-96.1026	E	10
1	iNat	6988744	5	15.7775	-96.1086	E	10
1	iNat	5864397	5	15.7774	-96.1045	E	10
1	iNat	5864407	5	15.7774	-96.1045	E	10
1	iNat	5864410	5	15.7774	-96.1045	E	10
1	iNat	6747917	5	15.7769	-96.0979	E	10
1	iNat	5893879	5	15.7767	-96.1061	E	10
1	iNat	30126073	5	15.7765	-96.1003	E	10
1	iNat	5749468	5	15.7765	-96.1057	E	10
1	iNat	5749484	5	15.7765	-96.1057	E	10
1	iNat	5749485	5	15.7765	-96.1057	E	10
1	iNat	5749486	5	15.7765	-96.1057	E	10
1	iNat	5749487	5	15.7765	-96.1057	E	10
1	iNat	5749498	5	15.7765	-96.1057	E	10
1	iNat	5749504	5	15.7765	-96.1057	E	10
1	iNat	5749593	5	15.7765	-96.1057	E	10
1	iNat	17945770	5	15.7764	-96.0964	E	10
1	iNat	5900377	5	15.7762	-96.1067	E	10
1	iNat	32592056	5	15.7759	-96.1126	E	10
1	iNat	12069775	5	15.7758	-96.1081	E	10
1	iNat	12069807	5	15.7758	-96.1081	E	10
1	iNat	12069858	5	15.7758	-96.1081	E	10
1	iNat	12069908	5	15.7758	-96.1081	E	10
1	iNat	5449838	5	15.7757	-96.0981	E	10
1	iNat	48249346	5	15.7754	-96.1059	E	10
1	iNat	65118918	5	15.7751	-96.0968	E	10
1	iNat	65425566	5	15.7751	-96.0934	E	10
1	iNat	7873678	5	15.775	-96.0981	E	10
1	iNat	12560256	5	15.775	-96.0981	E	10
1	iNat	12560257	5	15.775	-96.0981	E	10
1	iNat	17221781	5	15.775	-96.0981	E	10
1	iNat	21470834	5	15.775	-96.0981	E	10
1	iNat	21470845	5	15.775	-96.0981	E	10
1	iNat	21470853	5	15.775	-96.0981	E	10
1	iNat	5202334	5	15.7749	-96.0996	E	10
1	iNat	67672264	5	15.7747	-96.1014	E	10
1	iNat	17223761	5	15.7747	-96.1003	E	10
1	iNat	21862204	5	15.7743	-96.0948	E	10
1	iNat	20742068	5	15.7734	-96.1066	E	10
1	iNat	4890349	5	15.7733	-96.1017	E	10
1	iNat	9543075	5	15.7721	-96.1146	E	10
1	iNat	21028492	5	15.7721	-96.1074	E	10
1	iNat	21028494	5	15.7721	-96.1074	E	10
1	iNat	21028495	5	15.7721	-96.1074	E	10
1	iNat	21028502	5	15.7721	-96.1074	E	10
1	iNat	1292586	5	15.7719	-96.1365	E	10
1	iNat	5811037	5	15.7718	-96.1117	E	10
1	iNat	26763078	5	15.7718	-96.0986	E	10
1	iNat	5576908	5	15.7715	-96.125	E	10
1	iNat	5576930	5	15.7715	-96.125	E	10
1	iNat	5576931	5	15.7715	-96.125	E	10
1	iNat	5576945	5	15.7715	-96.125	E	10
1	iNat	5576957	5	15.7715	-96.125	E	10
1	iNat	14213261	5	15.7715	-96.1194	E	10
1	iNat	37048850	5	15.7714	-96.1023	E	10
1	iNat	9339377	4	15.7712	-96.1113	E	10
1	iNat	17571421	5	15.771	-96.1025	E	10
1	iNat	9277872	5	15.7708	-96.1349	E	10
1	iNat	111988426	5	15.7707	-96.1327	E	10
1	iNat	1262600	5	15.7707	-96.1341	E	10
1	iNat	5606313	5	15.7707	-96.1252	E	10
1	iNat	5606322	5	15.7707	-96.1252	E	10
1	iNat	5606343	5	15.7707	-96.1252	E	10
1	iNat	5606348	5	15.7707	-96.1252	E	10
1	iNat	40337286	5	15.7707	-96.4469	E	10
1	iNat	40337287	5	15.7707	-96.4469	E	10
1	iNat	41636576	5	15.7707	-96.4469	E	10
1	iNat	7973903	5	15.7706	-96.1005	E	10
1	iNat	7973919	5	15.7706	-96.1005	E	10
1	iNat	40318304	5	15.7705	-96.4442	E	10
1	iNat	40318576	5	15.7705	-96.4442	E	10
1	iNat	6082629	5	15.7705	-96.1254	E	10
1	iNat	6082631	5	15.7705	-96.1254	E	10
1	iNat	6082637	5	15.7705	-96.1254	E	10
1	iNat	6082652	5	15.7705	-96.1254	E	10
1	iNat	5924009	5	15.7704	-96.1383	E	10
1	iNat	5924035	5	15.7704	-96.1383	E	10
1	iNat	5924048	5	15.7704	-96.1383	E	10
1	iNat	18023247	5	15.7704	-96.1124	E	10
1	iNat	26086011	5	15.7704	-96.1145	E	10
1	iNat	26086012	5	15.7704	-96.1145	E	10
1	iNat	83344122	5	15.7701	-96.1945	E	10
1	iNat	17370250	5	15.77	-96.108	E	10
1	iNat	17370253	5	15.77	-96.108	E	10
1	iNat	21502031	5	15.7699	-96.134	E	10
1	iNat	21502034	5	15.7699	-96.134	E	10
1	iNat	10208049	5	15.7699	-96.1957	E	10
1	iNat	5449808	5	15.7695	-96.1348	E	10
1	iNat	10216375	5	15.7694	-96.1938	E	10
1	iNat	5926414	5	15.7692	-96.1351	E	10
1	iNat	6512272	5	15.7692	-96.1351	E	10
1	iNat	72703776	5	15.7692	-92.7779	E	10
1	iNat	5228186	5	15.7692	-96.1341	E	10
1	iNat	5228187	5	15.7692	-96.1341	E	10
1	iNat	5228191	5	15.7692	-96.1341	E	10
1	iNat	5228192	5	15.7692	-96.1341	E	10
1	iNat	5228193	5	15.7692	-96.1341	E	10
1	iNat	5228195	5	15.7692	-96.1341	E	10
1	iNat	5228196	5	15.7692	-96.1341	E	10
1	iNat	5228197	5	15.7692	-96.1341	E	10
1	iNat	5228200	5	15.7692	-96.1341	E	10
1	iNat	5228201	5	15.7692	-96.1341	E	10
1	iNat	5228203	5	15.7692	-96.1341	E	10
1	iNat	5228204	5	15.7692	-96.1341	E	10
1	iNat	5228205	5	15.7692	-96.1341	E	10
1	iNat	5228207	5	15.7692	-96.1341	E	10
1	iNat	5228208	5	15.7692	-96.1341	E	10
1	iNat	5228209	5	15.7692	-96.1341	E	10
1	iNat	5228210	5	15.7692	-96.1341	E	10
1	iNat	5228211	5	15.7692	-96.1341	E	10
1	iNat	5228212	5	15.7692	-96.1341	E	10
1	iNat	5228214	5	15.7692	-96.1341	E	10
1	iNat	5228215	5	15.7692	-96.1341	E	10
1	iNat	5228216	5	15.7692	-96.1341	E	10
1	iNat	5228217	5	15.7692	-96.1341	E	10
1	iNat	5303874	5	15.7692	-96.1341	E	10
1	iNat	5539996	5	15.7692	-96.1341	E	10
1	iNat	5565617	5	15.7692	-96.1341	E	10
1	iNat	5565623	5	15.7692	-96.1341	E	10
1	iNat	5750619	5	15.7692	-96.1341	E	10
1	iNat	5750759	5	15.7692	-96.1341	E	10
1	iNat	5867913	5	15.7692	-96.1226	E	10
1	iNat	5960684	5	15.7692	-96.1299	E	10
1	iNat	5960690	5	15.7692	-96.1299	E	10
1	iNat	5960737	5	15.7692	-96.1299	E	10
1	iNat	6065822	5	15.7692	-96.1341	E	10
1	iNat	6065851	5	15.7692	-96.1341	E	10
1	iNat	6105537	5	15.7692	-96.1341	E	10
1	iNat	6105554	5	15.7692	-96.1341	E	10
1	iNat	6105571	5	15.7692	-96.1341	E	10
1	iNat	6105572	5	15.7692	-96.1341	E	10
1	iNat	6155737	5	15.7692	-96.1341	E	10
1	iNat	6155739	5	15.7692	-96.1341	E	10
1	iNat	6163265	5	15.7692	-96.1341	E	10
1	iNat	6163298	5	15.7692	-96.1341	E	10
1	iNat	6163369	5	15.7692	-96.1341	E	10
1	iNat	6163371	5	15.7692	-96.1341	E	10
1	iNat	6163375	5	15.7692	-96.1341	E	10
1	iNat	6163382	5	15.7692	-96.1341	E	10
1	iNat	6163391	5	15.7692	-96.1341	E	10
1	iNat	6226484	5	15.7692	-96.1341	E	10
1	iNat	6226611	5	15.7692	-96.1341	E	10
1	iNat	6610177	5	15.7692	-96.1341	E	10
1	iNat	7654834	5	15.7692	-96.1341	E	10
1	iNat	7654850	5	15.7692	-96.1341	E	10
1	iNat	7654856	5	15.7692	-96.1341	E	10
1	iNat	7951789	5	15.7692	-96.1341	E	10
1	iNat	8261952	5	15.7692	-96.1341	E	10
1	iNat	9444679	5	15.7692	-96.1341	E	10
1	iNat	9687738	5	15.7692	-96.1341	E	10
1	iNat	9687777	5	15.7692	-96.1341	E	10
1	iNat	9687791	5	15.7692	-96.1341	E	10
1	iNat	9687795	5	15.7692	-96.1341	E	10
1	iNat	9687839	5	15.7692	-96.1341	E	10
1	iNat	10129090	5	15.7692	-96.1341	E	10
1	iNat	10129122	5	15.7692	-96.1341	E	10
1	iNat	10129125	5	15.7692	-96.1341	E	10
1	iNat	10129142	5	15.7692	-96.1341	E	10
1	iNat	10355226	5	15.7692	-96.1341	E	10
1	iNat	10355267	5	15.7692	-96.1341	E	10
1	iNat	10355297	5	15.7692	-96.1341	E	10
1	iNat	10355304	5	15.7692	-96.1341	E	10
1	iNat	12018521	5	15.7692	-96.1341	E	10
1	iNat	12018724	5	15.7692	-96.1341	E	10
1	iNat	12018739	5	15.7692	-96.1341	E	10
1	iNat	12018742	5	15.7692	-96.1341	E	10
1	iNat	12018750	5	15.7692	-96.1341	E	10
1	iNat	12018752	5	15.7692	-96.1341	E	10
1	iNat	12018894	5	15.7692	-96.1341	E	10
1	iNat	12560865	5	15.7692	-96.1341	E	10
1	iNat	12560873	5	15.7692	-96.1341	E	10
1	iNat	15240393	5	15.7692	-96.1341	E	10
1	iNat	15240990	5	15.7692	-96.1341	E	10
1	iNat	15240997	5	15.7692	-96.1341	E	10
1	iNat	17221207	5	15.7692	-96.1341	E	10
1	iNat	18184955	5	15.7692	-96.1341	E	10
1	iNat	19208958	5	15.7692	-96.1341	E	10
1	iNat	20159282	5	15.7692	-96.1341	E	10
1	iNat	20159291	5	15.7692	-96.1341	E	10
1	iNat	20159296	5	15.7692	-96.1341	E	10
1	iNat	20159303	5	15.7692	-96.1341	E	10
1	iNat	20159311	5	15.7692	-96.1341	E	10
1	iNat	25950151	5	15.7692	-96.1341	E	10
1	iNat	25950158	5	15.7692	-96.1341	E	10
1	iNat	28027669	5	15.7692	-96.1341	E	10
1	iNat	28027678	5	15.7692	-96.1341	E	10
1	iNat	28067721	5	15.7692	-96.1341	E	10
1	iNat	36738423	5	15.7692	-96.1341	E	10
1	iNat	39561478	5	15.7692	-96.1341	E	10
1	iNat	6539498	5	15.7692	-96.1346	E	10
1	iNat	6539499	5	15.7692	-96.1346	E	10
1	iNat	21722024	5	15.7691	-96.1129	E	10
1	iNat	21722131	5	15.7691	-96.1129	E	10
1	iNat	21722144	5	15.7691	-96.1129	E	10
1	iNat	21722156	5	15.7691	-96.1129	E	10
1	iNat	21029033	5	15.769	-96.1076	E	10
1	iNat	41128022	5	15.7688	-96.1319	E	10
1	iNat	20916745	5	15.7686	-96.1139	E	10
1	iNat	20916756	5	15.7686	-96.1139	E	10
1	iNat	20916759	5	15.7686	-96.1139	E	10
1	iNat	20916810	5	15.7686	-96.1139	E	10
1	iNat	42374375	5	15.7686	-96.1296	E	10
1	iNat	20742446	5	15.7684	-96.1215	E	10
1	iNat	20742452	5	15.7684	-96.1215	E	10
1	iNat	20742457	5	15.7684	-96.1215	E	10
1	iNat	20742458	5	15.7684	-96.1215	E	10
1	iNat	34436049	5	15.7684	-96.1354	E	10
1	iNat	57217172	5	15.7683	-96.129	E	10
1	iNat	13713231	5	15.7682	-96.1865	E	10
1	iNat	9059026	5	15.7676	-96.1224	E	10
1	iNat	89823203	5	15.7675	-96.1339	E	10
1	iNat	98664428	5	15.7675	-96.1216	E	10
1	iNat	6174176	5	15.7674	-96.1341	E	10
1	iNat	6174182	5	15.7674	-96.1341	E	10
1	iNat	6174255	5	15.7674	-96.1341	E	10
1	iNat	44144909	5	15.7671	-96.1348	E	10
1	iNat	22694388	5	15.767	-96.1176	E	10
1	iNat	9480294	5	15.767	-96.1239	E	10
1	iNat	42246716	5	15.7668	-96.1036	E	10
1	iNat	38952633	5	15.7667	-96.1149	E	10
1	iNat	38952632	5	15.7667	-96.1151	E	10
1	iNat	78532958	5	15.7666	-96.1591	E	10
1	iNat	6186424	5	15.7665	-96.1129	E	10
1	iNat	6186425	5	15.7665	-96.1129	E	10
1	iNat	6186426	5	15.7665	-96.1129	E	10
1	iNat	70554512	5	15.7664	-96.1351	E	10
1	iNat	5208714	5	15.766	-96.1006	E	10
1	iNat	5413813	5	15.7659	-96.1362	E	10
1	iNat	17884932	5	15.7659	-96.1	E	10
1	iNat	9540363	5	15.7652	-96.1202	E	10
1	iNat	7223417	5	15.765	-96.1386	E	10
1	iNat	89004114	5	15.7649	-96.1388	E	10
1	iNat	72551707	5	15.7647	-96.0991	E	10
1	iNat	69878845	5	15.7646	-96.0979	E	10
1	iNat	19397500	5	15.7645	-96.1245	E	10
1	iNat	28899487	5	15.7643	-96.1246	E	10
1	iNat	77894707	5	15.7642	-96.1131	E	10
1	iNat	24298665	5	15.7642	-96.1135	E	10
1	iNat	24298673	5	15.7642	-96.1135	E	10
1	iNat	24298693	5	15.7642	-96.1135	E	10
1	iNat	49608045	5	15.7642	-96.1255	E	10
1	iNat	5376004	5	15.7639	-96.1218	E	10
1	iNat	5376005	5	15.7639	-96.1218	E	10
1	iNat	1388377	5	15.7639	-96.126	E	10
1	iNat	13583434	5	15.7638	-96.1326	E	10
1	iNat	22694391	5	15.7636	-96.1119	E	10
1	iNat	22694395	5	15.7636	-96.1119	E	10
1	iNat	4872298	5	15.7636	-96.0974	E	10
1	iNat	74542212	5	15.7636	-96.1351	E	10
1	iNat	6250430	5	15.7636	-96.1401	E	10
1	iNat	6649239	5	15.7636	-96.1401	E	10
1	iNat	21444273	5	15.7636	-96.1283	E	10
1	iNat	21444284	5	15.7636	-96.1283	E	10
1	iNat	69802146	5	15.7635	-96.1121	E	10
1	iNat	69802149	5	15.7635	-96.1121	E	10
1	iNat	70175540	5	15.7635	-96.0986	E	10
1	iNat	65727445	5	15.7634	-96.1124	E	10
1	iNat	65727446	5	15.7634	-96.1124	E	10
1	iNat	9695080	5	15.7634	-96.1119	E	10
1	iNat	9695095	5	15.7634	-96.1119	E	10
1	iNat	9695097	5	15.7634	-96.1119	E	10
1	iNat	22798156	5	15.7634	-96.0981	E	10
1	iNat	12759584	5	15.7633	-96.1126	E	10
1	iNat	103500644	5	15.7631	-96.1433	E	10
1	iNat	19217550	5	15.763	-96.1127	E	10
1	iNat	19217551	5	15.763	-96.1127	E	10
1	iNat	4471974	5	15.7628	-96.1412	E	10
1	iNat	19217552	5	15.7628	-96.1127	E	10
1	iNat	21489290	5	15.7624	-96.1212	E	10
1	iNat	4890310	5	15.7622	-96.0989	E	10
1	iNat	72036653	5	15.762	-96.1238	E	10
1	iNat	5524206	5	15.762	-96.1242	E	10
1	iNat	5524207	5	15.762	-96.1242	E	10
1	iNat	5524208	5	15.762	-96.1242	E	10
1	iNat	42146810	5	15.7618	-96.1378	E	10
1	iNat	70718453	5	15.7617	-96.1381	E	10
1	iNat	71230254	5	15.7617	-96.138	E	10
1	iNat	68587053	5	15.7617	-96.138	E	10
1	iNat	64944440	5	15.7615	-96.124	E	10
1	iNat	71585878	5	15.7613	-96.1241	E	10
1	iNat	59350695	5	15.7612	-96.1233	E	10
1	iNat	15096711	5	15.7612	-96.1004	E	10
1	iNat	8526379	5	15.7607	-96.1237	E	10
1	iNat	103324259	5	15.7595	-96.1338	E	10
1	iNat	10485423	5	15.7581	-96.1333	E	10
1	iNat	52821230	5	15.7579	-96.1333	E	10
1	iNat	72454375	5	15.7557	-96.1455	E	10
1	iNat	5449831	5	15.7554	-96.1438	E	10
1	iNat	5449823	5	15.7552	-96.1426	E	10
1	iNat	26035251	5	15.7547	-96.1314	E	10
1	iNat	4377671	5	15.7547	-96.1291	E	10
1	iNat	106476359	5	15.7547	-96.15	E	10
1	iNat	36815114	5	15.7543	-96.1325	E	10
1	iNat	19341264	5	15.7543	-96.4668	E	10
1	iNat	75231804	5	15.7542	-96.1371	E	10
1	iNat	9070997	5	15.7542	-96.1325	E	10
1	iNat	47942478	5	15.7542	-96.1437	E	10
1	iNat	19234628	5	15.754	-96.1342	E	10
1	iNat	53623774	5	15.7539	-96.1322	E	10
1	iNat	37225459	5	15.7539	-96.1322	E	10
1	iNat	19340668	5	15.7538	-96.4608	E	10
1	iNat	38107712	5	15.7538	-96.1334	E	10
1	iNat	5257843	5	15.7532	-96.1337	E	10
1	iNat	37885130	5	15.7531	-96.1335	E	10
1	iNat	45876626	5	15.7531	-96.1337	E	10
1	iNat	2188658	5	15.7529	-96.1347	E	10
1	iNat	12473594	5	15.7525	-96.1311	E	10
1	iNat	52059341	5	15.752	-96.1353	E	10
1	iNat	6733787	5	15.7503	-96.1619	E	10
1	iNat	6733819	5	15.7503	-96.1619	E	10
1	iNat	6733866	5	15.7503	-96.1619	E	10
1	iNat	6733901	5	15.7503	-96.1619	E	10
1	iNat	6733906	5	15.7503	-96.1619	E	10
1	iNat	15060346	5	15.7503	-96.1378	E	10
1	iNat	52059348	5	15.7501	-96.1357	E	10
1	iNat	69901398	5	15.749	-96.1903	E	10
1	iNat	34966274	5	15.7477	-96.1549	E	10
1	iNat	4975399	5	15.746	-96.1771	E	10
1	iNat	1485840	5	15.7457	-96.1568	E	10
1	iNat	6670494	5	15.7457	-96.4312	E	10
1	iNat	22182811	5	15.7454	-96.1295	E	10
1	iNat	9027864	5	15.7441	-96.1348	E	10
1	iNat	9263483	5	15.7437	-96.1291	E	10
1	iNat	24630749	5	15.7436	-96.1293	E	10
1	iNat	84172467	5	15.7436	-96.1291	E	10
1	iNat	64548855	5	15.7432	-96.1289	E	10
1	iNat	4844223	5	15.7431	-96.1494	E	10
1	iNat	87223490	5	15.742	-96.1291	E	10
0	WFVZ	15357	5	15.7409	-92.2852	E	10
1	iNat	75740371	5	15.7402	-96.1274	E	10
1	iNat	70460280	5	15.7399	-96.1485	E	10
1	iNat	70452075	5	15.7389	-96.132	E	10
1	iNat	70452077	5	15.7389	-96.132	E	10
1	iNat	70452078	5	15.7389	-96.132	E	10
1	iNat	75500779	5	15.7388	-96.1467	E	10
1	iNat	63853386	5	15.7386	-96.1281	E	10
1	iNat	80042918	5	15.7386	-96.1466	E	10
1	iNat	69421192	5	15.7382	-96.1284	E	10
1	iNat	75452301	5	15.7381	-96.146	E	10
1	iNat	106475546	5	15.7381	-96.1286	E	10
1	iNat	72456742	5	15.738	-96.1441	E	10
1	iNat	104648854	5	15.7375	-96.1813	E	10
1	iNat	104648860	5	15.7375	-96.1813	E	10
1	iNat	104649144	5	15.7375	-96.1813	E	10
1	iNat	104649149	5	15.7375	-96.1813	E	10
1	iNat	104651056	5	15.7375	-96.1813	E	10
1	iNat	104661654	5	15.7375	-96.1813	E	10
1	iNat	104661664	5	15.7375	-96.1813	E	10
1	iNat	89946865	5	15.7348	-96.1588	E	10
1	iNat	73356915	5	15.7347	-96.159	E	10
1	iNat	73356916	5	15.7347	-96.159	E	10
1	iNat	19181522	5	15.7346	-96.1642	E	10
1	iNat	6743309	5	15.7344	-96.1593	E	10
0	WFVZ	75	5	15.7342	-96.1502	E	10
1	iNat	69293200	5	15.7339	-96.1532	E	10
1	iNat	3454585	5	15.7336	-96.1522	E	10
1	iNat	26939462	5	15.7333	-96.1583	E	10
1	iNat	7031527	5	15.7333	-96.1586	E	10
1	iNat	21429693	5	15.7333	-96.1584	E	10
1	iNat	32143992	5	15.7332	-96.1516	E	10
1	iNat	11331180	5	15.7331	-96.1584	E	10
1	iNat	38073785	5	15.7327	-96.158	E	10
1	iNat	9071008	5	15.7327	-96.1524	E	10
1	iNat	82928617	5	15.7324	-96.1565	E	10
1	iNat	9071013	5	15.7316	-96.1525	E	10
1	iNat	68651176	5	15.7315	-96.1585	E	10
1	iNat	68651180	5	15.7315	-96.1581	E	10
1	iNat	86319730	5	15.7314	-96.1589	E	10
1	iNat	22358137	5	15.7311	-96.1579	E	10
1	iNat	22358139	5	15.7311	-96.1579	E	10
1	iNat	34138497	5	15.7306	-96.4542	E	10
1	iNat	5078214	5	15.7305	-96.1555	E	10
1	iNat	1232036	5	15.7298	-96.1845	E	10
1	iNat	1292609	5	15.7298	-96.1845	E	10
1	iNat	1292676	5	15.7298	-96.1845	E	10
1	iNat	1431202	5	15.7298	-96.1845	E	10
1	iNat	1619807	5	15.7298	-96.1845	E	10
1	iNat	5514193	5	15.7298	-96.1845	E	10
1	iNat	5514217	5	15.7298	-96.1845	E	10
1	iNat	6370987	5	15.7298	-96.1845	E	10
1	iNat	63913938	5	15.7298	-96.1845	E	10
1	iNat	73524214	5	15.7261	-96.1675	E	10
1	iNat	62786703	5	15.7257	-96.5763	E	10
1	iNat	44391208	5	15.7256	-96.1614	E	10
1	iNat	1817670	5	15.7024	-96.2203	E	10
1	iNat	74585596	5	15.6966	-93.1996	E	10
1	iNat	69232858	5	15.6916	-96.5458	E	10
1	iNat	20161354	5	15.6858	-96.3073	E	10
1	iNat	16460443	5	15.6746	-96.479	E	10
1	iNat	92905531	5	15.6662	-96.5466	E	10
1	iNat	72278570	5	15.6656	-96.5482	E	10
1	iNat	102582864	5	15.6655	-96.497	E	10
1	iNat	1161095	5	15.6647	-96.5245	E	10
1	iNat	67531415	5	15.6643	-96.5557	E	10
0	LACM	19161	5	15.6642	-96.4902	E	10
1	iNat	36470246	5	15.6634	-96.5574	E	10
1	iNat	56671044	5	15.6633	-96.5256	E	10
1	iNat	32129420	5	15.6605	-96.5017	E	10
1	iNat	104235609	5	15.5661	-93.1967	E	10
1	iNat	1896922	5	15.5215	-92.8896	E	10
0	DMNH	53488	5	15.4425	-92.8936	E	10
0	DMNH	53489	5	15.4425	-92.8936	E	10
0	MVZ	MVZ:Bird:122312	5	15.4417	-92.8917	E	10
0	MVZ	MVZ:Bird:122313	5	15.4417	-92.8917	E	10
1	iNat	41337095	5	15.3633	-92.9337	E	10
0	WFVZ	15358	5	15.3628	-92.6549	E	10
1	iNat	19864175	5	15.3156	-92.8913	E	10
1	iNat	67651721	5	15.3128	-92.8789	E	10
1	iNat	69719632	5	15.3111	-92.8805	E	10
1	iNat	24123317	5	15.3007	-92.9783	E	10
1	iNat	59275910	5	15.2976	-92.978	E	10
1	iNat	5204470	5	15.2843	-92.9579	E	10
1	iNat	5616383	5	15.2339	-92.5815	E	10
1	iNat	5440857	5	15.2277	-92.5939	E	10
1	iNat	17186880	5	15.223	-92.6873	E	10
1	iNat	17192942	4	15.1895	-92.8858	E	10
1	iNat	16314809	5	15.1732	-92.3293	E	10
1	iNat	8209001	5	15.1713	-92.329	E	10
1	iNat	66642375	5	15.1513	-92.4794	E	10
1	iNat	4992553	5	15.1268	-92.302	E	10
1	iNat	5537270	5	15.1263	-92.3006	E	10
1	iNat	22177010	5	15.1026	-92.1828	E	10
1	iNat	38250357	5	15.1016	-92.1822	E	10
1	iNat	67636153	5	15.1012	-92.5923	E	10
1	iNat	67636154	5	15.1012	-92.5923	E	10
1	iNat	38250372	5	15.0943	-92.1882	E	10
1	iNat	22177328	5	15.0931	-92.181	E	10
1	iNat	1924628	5	15.0926	-92.1808	E	10
1	iNat	67643401	5	15.0697	-92.0777	E	10
1	iNat	1975539	5	15.0688	-92.7555	E	10
1	iNat	21683378	5	15.0439	-92.7189	E	10
1	iNat	84966668	5	15.0346	-92.3975	E	10
1	iNat	53717873	5	14.9958	-92.1671	E	10
0	MLZ	36934	5	14.9928	-92.1664	E	10
0	MLZ	36935	3	14.9928	-92.1664	E	10
0	MLZ	36936	5	14.9928	-92.1664	E	10
0	MLZ	36937	5	14.9928	-92.1664	E	10
0	MLZ	36939	5	14.9928	-92.1664	E	10
0	MLZ	36940	5	14.9928	-92.1664	E	10
0	MLZ	36944	5	14.9928	-92.1664	E	10
0	MLZ	36963	4	14.9928	-92.1664	E	10
0	MLZ	36964	5	14.9928	-92.1664	E	10
0	MLZ	37619	5	14.9928	-92.1664	E	10
1	iNat	67071877	5	14.9589	-92.1962	E	10
1	iNat	69630462	5	14.9341	-92.1986	E	10
1	iNat	89435229	3	14.9286	-92.4049	E	10
1	iNat	37513358	5	14.928	-92.188	E	10
1	iNat	61625330	5	14.923	-92.1817	E	10
1	iNat	65755086	5	14.9204	-92.3767	E	10
1	iNat	7689834	5	14.9199	-92.3808	E	10
1	iNat	57159821	5	14.9195	-92.2724	E	10
1	iNat	65588574	5	14.8892	-92.2784	E	10

## Sheet: Metadata
Period
0	historical
1	modern
Source
iNat	iNaturalist
MLZ	Moore Lab of Zoology, Occidental College
WFVZ	Western Foundation of Vertebrate Zoology
LACM	Natural History Museum of Los Angeles
MVZ	Museum of Vertebrate Zoology, Berkeley
DMNH	Delaware Museum of Natural History
throat_score	See paper for details on phenotype scoring
1	Parental Black-throated Magpie-Jay
2	hybrid
3	hybrid
4	hybrid
5	Parental White-throated Magpie-Jay
zone	5 geographic zones described in paper
population	10 populations described in paper
